# Supplementary material for: N-[4-(Dimethyl­amino)­benzyl­idene]-4H-1,2,4-triazol-4-amine
Source: Acta Crystallogr Sect E Struct Rep Online. 2012 Apr 13;68(Pt 5):o1343. doi: 10.1107/S1600536812014511 (PMC3344478; doi:10.1107/S1600536812014511)
Supplement: Supplementary file 2 [file e-68-o1343-Isup2.hkl]

# 
# h,k,l, Fc-squared, Fo-squared, sigma(Fo-squared) and status flag 
# 
data_I
_shelx_title ' 080703a in P2(1)/c' 
_shelx_refln_list_code          4 
_shelx_F_calc_maximum      241.22 
_exptl_crystal_F_000       456.00 
_reflns_d_resolution_high  0.8406 
 
loop_ 
 _symmetry_equiv_pos_as_xyz 
 'x, y, z' 
 '-x, y+1/2, -z+1/2' 
 '-x, -y, -z' 
 'x, -y-1/2, z-1/2' 
 
_cell_length_a    10.3665 
_cell_length_b    11.1585 
_cell_length_c     9.5248 
_cell_angle_alpha  90.000 
_cell_angle_beta   90.257 
_cell_angle_gamma  90.000 
 
_shelx_F_squared_multiplier     1.000 
 
loop_ 
 _refln_index_h 
 _refln_index_k 
 _refln_index_l 
 _refln_F_squared_calc 
 _refln_F_squared_meas 
 _refln_F_squared_sigma 
 _refln_observed_status 
   1   0   0     2514.83     2474.54     15.64 o 
   2   0   0     3979.25     3874.90     22.60 o 
   3   0   0      712.38      666.46     32.23 o 
   4   0   0      108.81      113.93      6.96 o 
   5   0   0        0.24       -1.03      1.31 o 
   6   0   0      435.26      448.99     18.23 o 
   7   0   0      351.21      381.89      9.41 o 
   8   0   0       86.78       96.33      5.28 o 
   9   0   0       26.57       27.51      3.97 o 
  10   0   0       36.98       32.16      6.74 o 
  11   0   0        7.71        3.09      4.19 o 
  12   0   0       14.43       11.09      5.41 o 
   1   1   0      193.83      154.57      8.19 o 
   2   1   0      757.43      708.68     18.77 o 
   3   1   0     2356.33     2393.54     37.20 o 
   4   1   0      399.01      438.62     10.55 o 
   5   1   0       13.81       10.80      1.36 o 
   6   1   0       52.20       49.61      2.57 o 
   7   1   0      185.37      184.26      4.95 o 
   8   1   0       38.90       35.26      2.61 o 
   9   1   0        1.96        3.85      1.72 o 
  10   1   0       13.17       10.26      2.33 o 
  11   1   0        0.53        1.76      2.27 o 
  12   1   0       18.28       21.26      4.22 o 
   0   2   0    11299.57     9687.60    721.10 o 
   1   2   0       12.00        7.05      0.88 o 
   2   2   0      792.02      778.67     32.53 o 
   3   2   0      567.45      557.12      6.88 o 
   4   2   0     1129.15     1141.27     26.78 o 
   5   2   0       85.35       87.91      3.11 o 
   6   2   0        9.48       11.08      1.59 o 
   7   2   0      174.08      191.35      5.27 o 
   8   2   0       67.39       72.07      3.97 o 
   9   2   0        0.58       -1.08      1.76 o 
  10   2   0        9.85       11.62      2.56 o 
  11   2   0       12.39       14.44      3.15 o 
  12   2   0        8.53       10.70      5.48 o 
   1   3   0        0.03       -0.32      0.76 o 
   2   3   0      858.21      772.02     30.94 o 
   3   3   0      418.35      391.09     13.70 o 
   4   3   0       43.16       37.26      2.26 o 
   5   3   0        4.89        5.36      1.39 o 
   6   3   0        4.68        4.26      1.52 o 
   7   3   0       45.45       51.49      3.79 o 
   8   3   0       52.47       56.75      3.67 o 
   9   3   0       23.42       25.63      2.96 o 
  10   3   0       92.85       97.44      6.08 o 
  11   3   0      127.89      148.59     11.40 o 
  12   3   0        0.33       -2.96      4.77 o 
   0   4   0        3.10        3.36      1.36 o 
   1   4   0      879.65      769.79     32.24 o 
   2   4   0        3.80        4.27      1.16 o 
   3   4   0       24.09       18.90      1.73 o 
   4   4   0      490.46      531.76     11.36 o 
   5   4   0       26.80       26.29      2.26 o 
   6   4   0        1.89        2.24      1.54 o 
   7   4   0       30.63       31.71      2.76 o 
   8   4   0        0.91        1.72      1.86 o 
   9   4   0      139.02      166.90      7.66 o 
  10   4   0        9.45       11.32      4.34 o 
  11   4   0        2.00        2.41      3.95 o 
   1   5   0       48.02       39.80      3.41 o 
   2   5   0      659.98      715.00     11.73 o 
   3   5   0      187.26      160.13      4.36 o 
   4   5   0      512.69      569.88      7.95 o 
   5   5   0       43.37       45.74      2.61 o 
   6   5   0       23.98       21.96      2.10 o 
   7   5   0        0.60        1.77      1.75 o 
   8   5   0        1.06       -1.49      3.59 o 
   9   5   0       24.99       20.77      4.90 o 
  10   5   0       30.37       40.71      6.56 o 
  11   5   0       40.54       51.98      7.67 o 
   0   6   0      108.59       98.51      9.25 o 
   1   6   0       28.05       23.37      2.02 o 
   2   6   0       41.06       43.65      3.88 o 
   3   6   0      324.16      350.12      6.99 o 
   4   6   0      124.49      118.47      5.24 o 
   5   6   0        5.41        6.91      1.64 o 
   6   6   0        1.01        2.11      1.97 o 
   7   6   0        3.35        1.18      3.14 o 
   8   6   0       36.65       31.02      5.45 o 
   9   6   0       65.72       81.60      8.23 o 
  10   6   0        2.55        5.98      4.33 o 
  11   6   0       13.49       12.32      5.58 o 
   1   7   0      818.73      768.36     20.92 o 
   2   7   0        2.63        3.66      1.52 o 
   3   7   0        1.88        1.43      1.48 o 
   4   7   0      107.51       93.65      6.59 o 
   5   7   0       52.01       56.15      4.37 o 
   6   7   0       19.03       15.62      3.94 o 
   7   7   0        9.59        9.76      3.85 o 
   8   7   0        8.09        9.75      4.35 o 
   9   7   0       30.06       25.26      5.99 o 
  10   7   0       35.21       41.92      7.52 o 
   0   8   0       28.51       24.04      6.96 o 
   1   8   0       22.29       17.32      2.24 o 
   2   8   0       29.04       36.31      2.87 o 
   3   8   0       11.23        6.95      2.10 o 
   4   8   0       50.22       47.49      3.82 o 
   5   8   0       15.60       19.91      4.04 o 
   6   8   0       15.13       19.56      4.42 o 
   7   8   0        5.11        5.41      3.87 o 
   8   8   0        1.20        0.91      3.36 o 
   9   8   0        4.72        5.89      5.26 o 
   1   9   0      303.58      343.93     12.03 o 
   2   9   0      157.26      161.12      6.67 o 
   3   9   0       15.29       10.10      2.69 o 
   4   9   0       12.25        9.03      2.65 o 
   5   9   0        7.97        5.78      3.14 o 
   6   9   0       28.19       25.89      4.92 o 
   7   9   0       33.70       41.58      6.96 o 
   8   9   0        3.72        7.44      4.18 o 
   9   9   0        0.24        2.96      4.74 o 
   0  10   0        0.06        1.87      3.87 o 
   1  10   0      145.23      151.40      6.97 o 
   2  10   0       72.36       74.32      4.98 o 
   3  10   0        1.00        1.73      2.28 o 
   4  10   0        0.35       -0.17      2.96 o 
   5  10   0        1.77        1.89      3.06 o 
   6  10   0        4.80        3.91      3.68 o 
   7  10   0        1.53        1.75      4.10 o 
   8  10   0        0.51        1.66      4.36 o 
   1  11   0        0.17       -1.46      2.73 o 
   2  11   0       14.45       12.25      3.08 o 
   3  11   0        7.67       10.28      3.09 o 
   4  11   0       10.62       11.53      4.38 o 
   5  11   0       15.75       12.30      4.41 o 
   6  11   0        9.48        7.94      4.38 o 
   0  12   0        2.15        9.09      5.61 o 
   1  12   0        7.21       10.18      3.67 o 
   2  12   0       21.89       28.50      4.87 o 
   3  12   0        4.25        6.89      4.45 o 
   4  12   0        4.92        5.83      4.09 o 
   5  12   0        2.50        3.42      3.72 o 
   1  13   0        2.49       10.43      4.02 o 
   2  13   0        7.00        8.38      5.03 o 
 -12   1   1       35.72       34.70      4.22 o 
 -11   1   1        0.01        0.47      1.88 o 
 -10   1   1       44.14       42.56      3.51 o 
  -9   1   1       36.46       38.27      3.01 o 
  -8   1   1       46.75       52.81      3.14 o 
  -7   1   1       10.20        9.73      1.62 o 
  -6   1   1        3.31        1.33      1.21 o 
  -5   1   1        9.52       10.10      1.38 o 
  -4   1   1       13.60       14.29      1.19 o 
  -3   1   1     1463.99     1477.58     23.14 o 
  -2   1   1      420.92      396.63     13.92 o 
  -1   1   1      252.94      222.75     15.64 o 
   0   1   1        0.04        0.36      0.40 o 
   1   1   1      704.79      629.19     17.12 o 
   2   1   1      983.54      962.04     52.16 o 
   3   1   1      213.21      245.39     14.82 o 
   4   1   1       13.59       15.06      1.60 o 
   5   1   1        0.95        1.82      1.29 o 
   6   1   1      511.16      530.93      8.98 o 
   7   1   1      138.41      136.76      4.89 o 
   8   1   1       13.66        9.87      1.93 o 
   9   1   1       67.89       71.35      4.26 o 
  10   1   1       84.15       76.70      5.31 o 
  11   1   1        3.42        0.07      2.78 o 
  12   1   1        4.07        3.14      3.26 o 
 -12   2   1        0.97        2.25      3.72 o 
 -11   2   1        0.00       -2.04      2.90 o 
 -10   2   1        8.37        5.79      2.08 o 
  -9   2   1       23.62       23.68      2.47 o 
  -8   2   1        0.07        0.84      1.50 o 
  -7   2   1       56.43       59.35      3.11 o 
  -6   2   1        2.39        2.72      1.27 o 
  -5   2   1      197.31      206.67      4.57 o 
  -4   2   1       10.30        9.29      1.27 o 
  -3   2   1       67.49       63.50      3.84 o 
  -2   2   1     5909.53     5802.04     55.80 o 
  -1   2   1    20296.51    18675.51    243.57 o 
   0   2   1        0.08        0.85      0.68 o 
   1   2   1      772.22      733.24      7.31 o 
   2   2   1      192.56      173.72     11.82 o 
   3   2   1       57.39       53.41      3.16 o 
   4   2   1       22.14       28.55      2.06 o 
   5   2   1       86.51       89.27      3.47 o 
   6   2   1        3.94        3.68      1.42 o 
   7   2   1        3.24        1.67      1.68 o 
   8   2   1      154.92      154.91      5.91 o 
   9   2   1       21.76       22.15      2.64 o 
  10   2   1       41.00       39.52      4.24 o 
  11   2   1        0.42        2.15      2.71 o 
  12   2   1        3.09        3.68      3.41 o 
 -11   3   1       38.59       48.57      6.07 o 
 -10   3   1       42.97       45.54      4.78 o 
  -9   3   1       23.60       28.56      3.10 o 
  -8   3   1       27.58       23.06      2.54 o 
  -7   3   1        2.14        1.52      1.41 o 
  -6   3   1        2.47        0.14      1.27 o 
  -5   3   1      484.91      502.84      9.36 o 
  -4   3   1       24.59       21.17      1.67 o 
  -3   3   1     1211.09     1163.46     24.79 o 
  -2   3   1      961.18      848.55     15.57 o 
  -1   3   1      270.88      248.69     12.92 o 
   0   3   1     1784.01     1640.46    121.81 o 
   1   3   1      462.15      394.01     18.20 o 
   2   3   1        8.77       13.12      1.17 o 
   3   3   1      467.53      481.20     18.06 o 
   4   3   1      101.65      109.71      3.54 o 
   5   3   1      146.92      161.66      4.66 o 
   6   3   1      143.48      148.99      7.14 o 
   7   3   1      153.52      156.71      8.18 o 
   8   3   1       70.28       74.75      5.89 o 
   9   3   1       57.76       50.24      6.07 o 
  10   3   1      114.56      117.52      6.92 o 
  11   3   1       15.06        9.62      3.21 o 
 -11   4   1       30.99       39.33      9.54 o 
 -10   4   1        1.10       -2.04      4.02 o 
  -9   4   1       17.67       15.02      3.44 o 
  -8   4   1        0.09       -0.21      2.27 o 
  -7   4   1        0.95       -0.13      1.66 o 
  -6   4   1       22.78       28.13      2.54 o 
  -5   4   1       62.46       65.04      2.74 o 
  -4   4   1      999.89     1045.18     17.18 o 
  -3   4   1        0.17        0.05      0.98 o 
  -2   4   1        0.00       -0.64      0.76 o 
  -1   4   1      120.49      112.16      7.71 o 
   0   4   1      133.45      118.65     11.03 o 
   1   4   1      219.69      201.65     12.86 o 
   2   4   1     3154.51     3048.02     78.00 o 
   3   4   1        7.95       12.57      1.35 o 
   4   4   1      276.73      288.07      6.28 o 
   5   4   1       53.57       45.57      2.72 o 
   6   4   1       18.70       19.47      2.13 o 
   7   4   1       48.39       47.94      3.31 o 
   8   4   1       54.55       50.07      4.30 o 
   9   4   1       84.07       85.19      5.72 o 
  10   4   1       67.87       70.80      5.62 o 
  11   4   1        0.27        0.50      3.77 o 
 -11   5   1       30.29       33.23      6.91 o 
 -10   5   1       14.79       13.85      5.12 o 
  -9   5   1        0.43        0.82      4.00 o 
  -8   5   1        0.58       -0.18      2.28 o 
  -7   5   1       28.01       26.76      3.42 o 
  -6   5   1        9.70        9.98      1.97 o 
  -5   5   1      215.72      222.14      4.97 o 
  -4   5   1      275.01      275.92     11.79 o 
  -3   5   1       53.36       48.07      2.88 o 
  -2   5   1       23.34       20.05      1.63 o 
  -1   5   1      120.47      115.81      8.11 o 
   0   5   1        7.81        5.77      1.25 o 
   1   5   1       30.03       34.00      2.16 o 
   2   5   1      179.90      198.94      6.45 o 
   3   5   1      578.12      595.33     12.19 o 
   4   5   1       70.73       74.32      3.81 o 
   5   5   1      132.68      129.57      4.03 o 
   6   5   1        0.33        0.83      1.93 o 
   7   5   1        0.09        1.61      2.33 o 
   8   5   1      193.17      193.01      8.02 o 
   9   5   1      218.53      273.79     19.01 o 
  10   5   1        0.49        2.97      4.30 o 
  11   5   1        1.91        1.98      4.31 o 
 -10   6   1       24.28       33.84      6.54 o 
  -9   6   1        1.01        0.24      4.00 o 
  -8   6   1        2.12        1.07      3.45 o 
  -7   6   1        5.70        5.06      2.69 o 
  -6   6   1        0.86       -1.29      2.07 o 
  -5   6   1        0.65        1.12      1.67 o 
  -4   6   1      271.33      276.44     15.15 o 
  -3   6   1       80.34       78.69      7.99 o 
  -2   6   1       76.94       74.53      4.36 o 
  -1   6   1       95.92       95.88      8.93 o 
   0   6   1        1.21        0.67      1.25 o 
   1   6   1      169.00      182.61     14.42 o 
   2   6   1      118.74      109.48      4.10 o 
   3   6   1       23.18       25.26      2.34 o 
   4   6   1       36.33       26.68      2.11 o 
   5   6   1        6.57        5.83      2.01 o 
   6   6   1        2.05        0.53      1.75 o 
   7   6   1        0.33       -0.66      2.13 o 
   8   6   1      148.89      165.57     10.35 o 
   9   6   1      235.86      291.33     24.26 o 
  10   6   1        1.59        2.68      4.33 o 
 -10   7   1        9.65       17.54      6.44 o 
  -9   7   1       24.49       35.15      6.26 o 
  -8   7   1        2.58        0.50      4.07 o 
  -7   7   1        3.44        2.81      3.71 o 
  -6   7   1        0.85        0.03      2.27 o 
  -5   7   1        2.53        1.71      2.19 o 
  -4   7   1       54.08       55.82      3.77 o 
  -3   7   1      372.23      370.71     19.98 o 
  -2   7   1        4.62        4.44      1.52 o 
  -1   7   1       27.27       24.67      2.32 o 
   0   7   1        1.21        1.54      1.39 o 
   1   7   1      199.50      192.06     10.39 o 
   2   7   1       33.71       39.93      2.81 o 
   3   7   1       23.77       22.89      2.45 o 
   4   7   1        6.34        4.79      1.85 o 
   5   7   1       54.97       54.07      3.90 o 
   6   7   1        5.18        4.59      2.24 o 
   7   7   1        3.53        1.31      3.37 o 
   8   7   1        6.87        7.39      4.52 o 
   9   7   1        1.48       -0.04      4.12 o 
  10   7   1        0.75       -0.32      4.32 o 
  -9   8   1        7.70       10.12      4.99 o 
  -8   8   1        5.54        1.11      4.96 o 
  -7   8   1        9.59        8.67      5.03 o 
  -6   8   1       18.50       13.42      3.85 o 
  -5   8   1        5.49        5.18      3.09 o 
  -4   8   1       26.98       21.19      3.82 o 
  -3   8   1      115.94      112.70      9.25 o 
  -2   8   1      118.84      114.81      8.92 o 
  -1   8   1      106.04      113.96     10.31 o 
   0   8   1      153.49      152.20     11.63 o 
   1   8   1       16.89       13.22      2.19 o 
   2   8   1       15.17       16.22      2.19 o 
   3   8   1       54.16       51.02      3.56 o 
   4   8   1        2.55        1.83      2.04 o 
   5   8   1       10.15        8.42      2.92 o 
   6   8   1       87.47       84.42     14.21 o 
   7   8   1       21.21       22.84      4.86 o 
   8   8   1       70.25       68.70      7.53 o 
   9   8   1       59.16       73.85      8.33 o 
  -9   9   1        3.06        4.99      4.38 o 
  -8   9   1        3.96        7.26      4.77 o 
  -7   9   1        0.19       -2.76      3.19 o 
  -6   9   1       44.33       41.72      5.69 o 
  -5   9   1        0.77       -0.83      2.69 o 
  -4   9   1        0.05       -2.16      2.46 o 
  -3   9   1        2.53        3.05      2.17 o 
  -2   9   1      397.12      398.40     19.55 o 
  -1   9   1        4.37        5.70      2.39 o 
   0   9   1      469.26      457.41     35.33 o 
   1   9   1        3.38        2.24      1.90 o 
   2   9   1        1.83        1.33      2.02 o 
   3   9   1        3.37       -0.49      2.08 o 
   4   9   1       95.22       96.73      6.45 o 
   5   9   1        0.01       -0.54      2.91 o 
   6   9   1       11.19        9.26      6.22 o 
   7   9   1        1.55       -0.68      3.99 o 
   8   9   1        0.09        0.39      4.67 o 
  -8  10   1        6.20        9.43      4.76 o 
  -7  10   1        1.50        2.47      3.63 o 
  -6  10   1        2.59        0.60      3.60 o 
  -5  10   1       16.88       16.91      4.10 o 
  -4  10   1       34.53       41.08      5.28 o 
  -3  10   1        6.95       10.41      3.64 o 
  -2  10   1        2.91        0.34      2.15 o 
  -1  10   1      149.86      162.16     14.09 o 
   0  10   1        0.05        1.34      2.23 o 
   1  10   1       51.19       53.96      7.14 o 
   2  10   1       65.12       70.46      7.48 o 
   3  10   1        1.67        0.19      2.30 o 
   4  10   1        5.16        4.00      2.83 o 
   5  10   1        4.70       -0.76      3.62 o 
   6  10   1        0.84        0.93      3.51 o 
   7  10   1        6.01        3.55      3.92 o 
   8  10   1        2.56        9.68      4.60 o 
  -6  11   1       14.62       12.62      4.27 o 
  -5  11   1        4.26        4.70      4.06 o 
  -4  11   1        6.32        4.05      3.52 o 
  -3  11   1       13.18       14.06      4.05 o 
  -2  11   1      116.55      123.60      6.88 o 
  -1  11   1        0.00        2.46      2.62 o 
   0  11   1      121.49      114.18      7.49 o 
   1  11   1       10.92       11.11      3.52 o 
   2  11   1        0.10       -2.71      2.71 o 
   3  11   1       25.25       23.37      4.55 o 
   4  11   1        2.67        0.88      3.21 o 
   5  11   1       51.87       53.37      6.88 o 
   6  11   1       20.88       17.39      4.96 o 
  -5  12   1        0.89        2.70      3.83 o 
  -4  12   1       11.63       15.00      4.32 o 
  -3  12   1       21.32       21.93      6.77 o 
  -2  12   1        1.90       -0.64      3.35 o 
  -1  12   1        0.09       -2.36      3.16 o 
   0  12   1       14.50       16.17      3.93 o 
   1  12   1       30.51       33.33      4.95 o 
   2  12   1        5.98        6.85      3.69 o 
   3  12   1        0.10        0.77      3.57 o 
   4  12   1        6.72       11.73      5.54 o 
   5  12   1       14.30       13.28      6.38 o 
  -2  13   1        1.27        2.06      4.83 o 
  -1  13   1        0.03       -1.42      3.80 o 
   0  13   1        1.66        2.82      3.27 o 
   1  13   1        0.15        0.37      3.46 o 
   2  13   1        3.64        5.79      3.79 o 
 -12   0   2       10.09        7.48      5.35 o 
 -11   0   2        0.01        0.65      3.27 o 
 -10   0   2       56.04       58.60     10.52 o 
  -9   0   2       61.95       68.36      6.18 o 
  -8   0   2      108.10      106.72      6.96 o 
  -7   0   2       11.54       10.01      2.10 o 
  -6   0   2        0.17        0.17      1.54 o 
  -5   0   2        0.61       -0.33      1.38 o 
  -4   0   2        1.32        4.32      1.33 o 
  -3   0   2     5389.00     5870.04     68.81 o 
  -2   0   2    58188.15    58013.66    355.26 o 
  -1   0   2     1013.87     1073.85     12.53 o 
   0   0   2     1715.52     1833.68     26.47 o 
   1   0   2       90.85       61.99      5.07 o 
   2   0   2      147.75      116.04      6.78 o 
   3   0   2        1.58       -0.97      2.19 o 
   4   0   2      914.75      893.93     22.61 o 
   5   0   2      621.29      530.34     18.04 o 
   6   0   2       43.86       31.69      5.61 o 
   7   0   2       21.50       28.69      5.16 o 
   8   0   2        8.27        8.57      3.80 o 
   9   0   2       11.06        6.83      4.25 o 
  10   0   2        0.80       -0.39      3.74 o 
  11   0   2      123.28      114.80     10.79 o 
  12   0   2       64.21       55.81      8.90 o 
 -12   1   2       21.03       21.59      4.45 o 
 -11   1   2        4.17        1.52      2.59 o 
 -10   1   2        1.00        1.47      2.10 o 
  -9   1   2       11.85        8.17      2.18 o 
  -8   1   2        2.90        1.18      1.55 o 
  -7   1   2        0.07       -0.89      1.28 o 
  -6   1   2       62.10       57.85      2.46 o 
  -5   1   2       79.19       71.65      2.46 o 
  -4   1   2      160.88      146.52      2.92 o 
  -3   1   2     1630.04     1622.28     11.68 o 
  -2   1   2      558.16      518.17     11.06 o 
  -1   1   2      436.59      457.84     23.96 o 
   0   1   2       35.76       26.22      1.95 o 
   1   1   2     1845.02     1837.87     16.82 o 
   2   1   2     1726.55     1683.20     67.22 o 
   3   1   2       98.06      117.02      4.52 o 
   4   1   2      535.23      560.68     14.81 o 
   5   1   2     1681.12     1773.15     69.78 o 
   6   1   2       38.92       31.32      5.65 o 
   7   1   2      143.51      130.26      6.09 o 
   8   1   2        3.63        3.88      2.39 o 
   9   1   2       19.19       18.64      3.46 o 
  10   1   2       14.71       12.92      3.38 o 
  11   1   2        0.50        0.58      2.77 o 
  12   1   2        4.80        3.89      3.30 o 
 -12   2   2        3.78        6.84      2.82 o 
 -11   2   2        0.00        1.86      2.73 o 
 -10   2   2       21.16       14.66      3.20 o 
  -9   2   2       68.05       69.53      4.40 o 
  -8   2   2        5.57        6.90      1.84 o 
  -7   2   2        8.59        8.40      1.67 o 
  -6   2   2      325.50      359.58      9.95 o 
  -5   2   2       76.67       77.58      3.00 o 
  -4   2   2      688.28      672.47     10.24 o 
  -3   2   2       61.01       57.93      2.13 o 
  -2   2   2     7333.24     7361.14    633.52 o 
  -1   2   2      969.88      964.11     58.08 o 
   0   2   2      117.88      121.81      5.28 o 
   1   2   2      228.42      228.88      7.77 o 
   2   2   2      102.51      101.67      7.50 o 
   3   2   2      123.34      114.47     13.01 o 
   4   2   2      122.32      119.19      4.96 o 
   5   2   2      396.16      388.29     15.72 o 
   6   2   2       30.80       28.90      3.11 o 
   7   2   2        0.97       -0.85      1.80 o 
   8   2   2        5.16        0.72      2.22 o 
   9   2   2       20.16       19.95      3.44 o 
  10   2   2        6.67        5.16      2.88 o 
  11   2   2      133.30      136.70     10.31 o 
 -11   3   2       13.62       12.30      3.41 o 
 -10   3   2        4.77        4.15      2.50 o 
  -9   3   2        5.64        5.55      2.23 o 
  -8   3   2        0.81       -0.74      1.94 o 
  -7   3   2        2.76        1.75      1.54 o 
  -6   3   2        2.30        2.65      1.45 o 
  -5   3   2      432.60      450.90     12.23 o 
  -4   3   2      381.01      417.60      8.03 o 
  -3   3   2      343.01      354.01     20.15 o 
  -2   3   2      115.44      121.40      8.26 o 
  -1   3   2      118.90      124.99     11.90 o 
   0   3   2       10.21        8.56      0.89 o 
   1   3   2      315.25      315.67      5.48 o 
   2   3   2       69.45       80.85      3.54 o 
   3   3   2      120.87      107.22      4.41 o 
   4   3   2        0.34       -0.67      1.43 o 
   5   3   2       40.69       41.14      2.43 o 
   6   3   2       12.44        9.05      1.68 o 
   7   3   2        2.44        2.83      2.10 o 
   8   3   2      385.99      394.40     31.57 o 
   9   3   2      208.77      215.42      9.84 o 
  10   3   2        6.26        6.04      3.05 o 
  11   3   2        2.41        1.96      2.75 o 
 -11   4   2        5.81        3.03      6.64 o 
 -10   4   2        0.04       -1.02      3.46 o 
  -9   4   2       31.12       36.36      3.72 o 
  -8   4   2        3.50        0.13      1.81 o 
  -7   4   2        2.59        0.72      1.89 o 
  -6   4   2      378.42      405.93     21.12 o 
  -5   4   2       43.35       48.80      2.54 o 
  -4   4   2      366.27      404.21     14.60 o 
  -3   4   2     1500.97     1571.72     54.44 o 
  -2   4   2      119.90      112.36      8.52 o 
  -1   4   2       41.77       44.61      4.18 o 
   0   4   2        0.00        0.55      0.92 o 
   1   4   2      173.15      184.12      4.37 o 
   2   4   2      921.95      959.53     16.42 o 
   3   4   2      225.04      227.52      5.83 o 
   4   4   2       24.11       27.06      2.84 o 
   5   4   2       44.90       39.27      2.88 o 
   6   4   2       10.52       14.11      2.61 o 
   7   4   2      484.39      480.62     12.20 o 
   8   4   2        1.40        3.96      2.90 o 
   9   4   2       37.85       36.93      4.24 o 
  10   4   2       11.76       10.22      3.42 o 
  11   4   2       11.87        8.90      3.33 o 
 -11   5   2        1.55       -2.71      7.15 o 
 -10   5   2        0.93        2.28      4.60 o 
  -9   5   2        9.92        9.81      3.42 o 
  -8   5   2        2.19        0.29      2.58 o 
  -7   5   2        4.85        0.96      2.49 o 
  -6   5   2      322.92      357.59     29.51 o 
  -5   5   2      316.24      325.68     12.22 o 
  -4   5   2      683.93      724.83     44.35 o 
  -3   5   2        9.34       10.04      1.14 o 
  -2   5   2      239.80      179.03     27.56 o 
  -1   5   2        8.61       11.38      2.15 o 
   0   5   2      370.63      397.47     24.08 o 
   1   5   2      250.07      233.40     11.15 o 
   2   5   2      557.18      584.37     21.08 o 
   3   5   2        0.22        1.54      0.91 o 
   4   5   2      254.22      284.13      8.73 o 
   5   5   2       65.87       74.40      5.44 o 
   6   5   2       41.20       32.79      3.62 o 
   7   5   2       44.52       39.86      5.20 o 
   8   5   2       28.33       27.93      3.93 o 
   9   5   2      176.45      185.40      8.64 o 
  10   5   2        0.16        0.90      3.39 o 
  11   5   2        0.10        3.16      4.89 o 
 -10   6   2        1.60        2.22      4.67 o 
  -9   6   2        0.89       -0.30      3.71 o 
  -8   6   2       13.37       19.73      3.75 o 
  -7   6   2        6.55        3.06      2.86 o 
  -6   6   2       34.70       31.48      3.77 o 
  -5   6   2       18.49       14.90      2.91 o 
  -4   6   2        5.92        4.58      2.60 o 
  -3   6   2        0.01       -0.38      1.40 o 
  -2   6   2       37.67       32.68      2.93 o 
  -1   6   2        0.22       -0.61      1.37 o 
   0   6   2      180.75      190.42     15.25 o 
   1   6   2      214.73      248.21     15.45 o 
   2   6   2      509.69      525.55     16.71 o 
   3   6   2        4.96        6.04      1.79 o 
   4   6   2       60.36       53.37      3.43 o 
   5   6   2      108.41      107.10      5.00 o 
   6   6   2       25.91       21.24      2.97 o 
   7   6   2      396.29      428.05     10.92 o 
   8   6   2        4.15        5.82      3.41 o 
   9   6   2       61.85       58.68      7.02 o 
  10   6   2       11.87       15.07      4.83 o 
 -10   7   2        2.98        1.65      4.78 o 
  -9   7   2        7.42        9.16      4.71 o 
  -8   7   2        3.94        2.85      3.71 o 
  -7   7   2       20.03       15.54      3.49 o 
  -6   7   2       79.14       79.24      5.57 o 
  -5   7   2        0.99        2.06      2.39 o 
  -4   7   2        0.25        0.20      2.12 o 
  -3   7   2      306.23      281.97     27.37 o 
  -2   7   2       56.13       51.29      9.69 o 
  -1   7   2      367.93      327.79     26.26 o 
   0   7   2       29.67       29.08      2.87 o 
   1   7   2       32.67       27.32      2.52 o 
   2   7   2      196.47      187.67      8.97 o 
   3   7   2      106.35      127.23      5.19 o 
   4   7   2       14.26        8.08      2.29 o 
   5   7   2       17.94       18.86      2.83 o 
   6   7   2        0.03       -0.45      2.31 o 
   7   7   2      177.12      185.43      8.70 o 
   8   7   2       53.28       53.52      6.62 o 
   9   7   2        5.31        6.89      4.55 o 
  10   7   2       10.46       14.60      5.01 o 
  -9   8   2        4.87        4.75      4.09 o 
  -8   8   2        1.58       -1.63      3.60 o 
  -7   8   2        0.43       -0.02      3.37 o 
  -6   8   2       22.80       24.55      4.13 o 
  -5   8   2        1.61       -0.57      3.01 o 
  -4   8   2        8.32        5.44      3.05 o 
  -3   8   2        7.56        4.77      4.83 o 
  -2   8   2       48.46       47.36      6.71 o 
  -1   8   2       24.41       25.24      3.02 o 
   0   8   2        0.10       -0.09      2.14 o 
   1   8   2       11.34       10.17      2.05 o 
   2   8   2        1.56        1.62      1.88 o 
   3   8   2       43.76       50.45      3.77 o 
   4   8   2        4.96        0.98      2.10 o 
   5   8   2        1.27       -0.37      2.12 o 
   6   8   2       44.85       46.54      4.88 o 
   7   8   2       38.55       43.21      6.33 o 
   8   8   2       26.44       28.72      8.57 o 
   9   8   2        3.60        2.27      5.19 o 
  -8   9   2        0.28        2.65      4.43 o 
  -7   9   2        2.19        3.72      4.16 o 
  -6   9   2        0.74       -0.66      3.16 o 
  -5   9   2        0.93       -2.21      2.57 o 
  -4   9   2      191.50      192.14     27.81 o 
  -3   9   2      170.94      149.97     14.46 o 
  -2   9   2        2.81        3.69      2.36 o 
  -1   9   2      244.96      266.92     27.19 o 
   0   9   2      127.04      135.55      6.29 o 
   1   9   2        0.00       -0.76      2.37 o 
   2   9   2        8.53        7.21      2.23 o 
   3   9   2       51.49       57.43      4.16 o 
   4   9   2      102.79       98.89      5.54 o 
   5   9   2        3.84        5.15      2.84 o 
   6   9   2        2.24        5.63      3.38 o 
   7   9   2        0.04        1.35      3.60 o 
   8   9   2        0.88        1.32      4.80 o 
  -7  10   2        1.78        0.67      3.84 o 
  -6  10   2        1.01        0.77      3.09 o 
  -5  10   2       10.22        9.58      3.57 o 
  -4  10   2       51.71       50.46      6.13 o 
  -3  10   2       43.15       37.79      5.22 o 
  -2  10   2        0.00        0.09      2.68 o 
  -1  10   2      161.76      179.18     16.24 o 
   0  10   2       33.00       29.13      3.73 o 
   1  10   2        1.85        2.24      2.43 o 
   2  10   2        1.33        0.74      2.38 o 
   3  10   2        5.52        2.91      3.34 o 
   4  10   2        3.79        6.08      2.95 o 
   5  10   2       13.01       14.49      3.57 o 
   6  10   2        5.84        7.72      4.40 o 
   7  10   2       11.76       14.02      4.89 o 
  -6  11   2        0.66        1.53      4.03 o 
  -5  11   2        2.38        6.76      3.96 o 
  -4  11   2        5.93        3.46      3.53 o 
  -3  11   2        1.18        1.24      3.63 o 
  -2  11   2        7.00        8.79      3.28 o 
  -1  11   2        1.44        0.02      2.38 o 
   0  11   2       11.42        8.26      2.92 o 
   1  11   2       13.84       17.27      3.45 o 
   2  11   2       19.63       14.61      3.98 o 
   3  11   2       19.07       31.91     16.12 o 
   4  11   2        5.31        3.82      3.55 o 
   5  11   2        0.97        2.19      4.57 o 
   6  11   2        0.28        0.79      4.60 o 
  -4  12   2        2.35        2.48      3.85 o 
  -3  12   2        1.53        1.21      3.71 o 
  -2  12   2        0.00        1.05      3.50 o 
  -1  12   2       36.78       33.55      5.42 o 
   0  12   2       47.32       61.12      8.45 o 
   1  12   2        0.08       -2.24      3.12 o 
   2  12   2        0.89       -0.50      3.37 o 
   3  12   2        0.05       -0.58      3.62 o 
   4  12   2        2.76        6.49      4.73 o 
  -1  13   2        1.46        3.09      5.15 o 
   0  13   2        4.06        4.90      4.38 o 
   1  13   2        9.28       13.78      4.07 o 
 -11   1   3        1.78        0.30      2.87 o 
 -10   1   3        6.31        2.90      2.70 o 
  -9   1   3        1.39        1.30      2.23 o 
  -8   1   3        0.05       -1.61      1.75 o 
  -7   1   3        6.85        6.07      1.64 o 
  -6   1   3        4.64        7.25      1.63 o 
  -5   1   3       14.51       16.31      1.51 o 
  -4   1   3      576.99      622.88     11.95 o 
  -3   1   3       14.76       15.67      1.28 o 
  -2   1   3      509.42      521.56     18.04 o 
  -1   1   3       51.02       55.27      2.59 o 
   0   1   3        7.42        6.21      2.12 o 
   1   1   3      907.12      988.73     16.38 o 
   2   1   3       28.96       26.58      3.14 o 
   3   1   3      146.04      147.36      5.76 o 
   4   1   3      838.15      864.06     31.23 o 
   5   1   3        0.12       -0.72      1.46 o 
   6   1   3       34.92       37.10      3.65 o 
   7   1   3       92.32       88.01      7.33 o 
   8   1   3       31.70       26.20      4.21 o 
   9   1   3        6.85        6.15      2.91 o 
  10   1   3        0.45        0.64      3.03 o 
  11   1   3        0.01        3.64      3.14 o 
 -11   2   3        4.76        1.86      2.92 o 
 -10   2   3        2.16        2.61      2.87 o 
  -9   2   3       11.47        8.52      2.85 o 
  -8   2   3       16.83       16.39      3.26 o 
  -7   2   3       77.53       93.44      4.86 o 
  -6   2   3       82.88       86.97      3.62 o 
  -5   2   3      618.56      648.19     12.65 o 
  -4   2   3     1719.89     1794.15     35.41 o 
  -3   2   3     1806.41     1882.13     59.29 o 
  -2   2   3      653.60      614.78     36.85 o 
  -1   2   3       26.34       23.66      1.74 o 
   0   2   3      409.00      407.35      9.50 o 
   1   2   3      308.63      342.71      8.89 o 
   2   2   3       69.24       68.91      3.81 o 
   3   2   3       36.17       31.40      2.97 o 
   4   2   3       45.26       57.94      4.08 o 
   5   2   3      138.64      129.28      6.03 o 
   6   2   3       97.50      100.28      7.05 o 
   7   2   3      243.43      219.94     15.22 o 
   8   2   3       17.99       13.17      3.08 o 
   9   2   3       40.91       34.60      4.08 o 
  10   2   3       34.59       29.44      4.70 o 
  11   2   3       62.79       54.55      6.31 o 
 -11   3   3        3.69        3.18      3.00 o 
 -10   3   3       12.06        5.18      3.14 o 
  -9   3   3        1.17        0.76      2.72 o 
  -8   3   3       15.72       17.08      2.68 o 
  -7   3   3       79.34       78.85      4.51 o 
  -6   3   3       28.73       25.74      2.31 o 
  -5   3   3      232.91      229.34      7.08 o 
  -4   3   3       28.32       32.82      2.04 o 
  -3   3   3      195.94      168.04     10.72 o 
  -2   3   3      186.17      186.04     25.64 o 
  -1   3   3      635.78      715.28     27.72 o 
   0   3   3        3.34        2.73      0.96 o 
   1   3   3      616.61      738.92     22.89 o 
   2   3   3        0.34       -0.13      1.51 o 
   3   3   3      120.89      146.78     10.81 o 
   4   3   3      816.43      764.37     49.17 o 
   5   3   3      127.38      128.81     11.55 o 
   6   3   3       15.70       14.55      2.95 o 
   7   3   3      182.99      171.18      7.58 o 
   8   3   3      204.10      189.73      8.31 o 
   9   3   3       28.10       23.05      3.76 o 
  10   3   3        0.02       -1.06      2.84 o 
  11   3   3        1.91        2.77      2.99 o 
 -11   4   3        4.37        4.79      3.51 o 
 -10   4   3        1.63        1.91      2.88 o 
  -9   4   3        3.23        3.66      2.75 o 
  -8   4   3        7.40        8.23      2.56 o 
  -7   4   3        2.43        3.16      2.22 o 
  -6   4   3      102.36       99.57      6.23 o 
  -5   4   3        0.33       -0.52      1.65 o 
  -4   4   3       19.00       15.16      2.23 o 
  -3   4   3       62.00       74.97      9.87 o 
  -2   4   3       82.96       82.80      7.33 o 
  -1   4   3       72.25       73.13     10.08 o 
   0   4   3     1110.18     1203.05     35.09 o 
   1   4   3      202.14      213.25      5.28 o 
   2   4   3        4.32        3.67      1.61 o 
   3   4   3      616.28      590.25     11.64 o 
   4   4   3        2.94        3.23      1.82 o 
   5   4   3        8.87        4.51      2.32 o 
   6   4   3      380.98      415.61     13.03 o 
   7   4   3      330.25      317.50     10.73 o 
   8   4   3      236.03      240.18      9.80 o 
   9   4   3        5.92        3.49      3.03 o 
  10   4   3       47.54       46.99      5.13 o 
  11   4   3        0.16       -0.17      3.03 o 
 -10   5   3        0.87       -0.45      3.91 o 
  -9   5   3        9.56       12.58      2.90 o 
  -8   5   3        9.88        8.57      2.41 o 
  -7   5   3      124.12      124.69      8.60 o 
  -6   5   3      136.81      128.32      7.64 o 
  -5   5   3        1.56        0.40      1.66 o 
  -4   5   3      162.01      160.43      7.86 o 
  -3   5   3       63.06       58.32      6.01 o 
  -2   5   3      223.97      237.44     14.83 o 
  -1   5   3      109.61      112.96      6.66 o 
   0   5   3      381.81      399.78     19.53 o 
   1   5   3      900.25      955.74     11.47 o 
   2   5   3       58.37       58.41      4.36 o 
   3   5   3       65.25       62.07      3.65 o 
   4   5   3       33.49       40.25      3.27 o 
   5   5   3       55.21       62.11      4.71 o 
   6   5   3      585.75      590.78     14.11 o 
   7   5   3      354.44      369.10     11.73 o 
   8   5   3       16.56       17.04      3.74 o 
   9   5   3        2.08        3.12      2.93 o 
  10   5   3        6.23        7.03      3.51 o 
 -10   6   3        1.04       -6.19      8.05 o 
  -9   6   3        0.00       -0.61      2.77 o 
  -8   6   3        1.17        0.10      2.75 o 
  -7   6   3        9.16        9.28      3.11 o 
  -6   6   3       74.72       67.31      5.26 o 
  -5   6   3        1.30        5.35      3.39 o 
  -4   6   3       22.45       13.32      3.11 o 
  -3   6   3        3.32        1.16      2.02 o 
  -2   6   3        2.76        7.71      2.01 o 
  -1   6   3       13.67       15.06      2.41 o 
   0   6   3      130.01      128.88      5.10 o 
   1   6   3      330.35      335.28      7.78 o 
   2   6   3        4.60        1.91      1.48 o 
   3   6   3       18.12       15.92      2.36 o 
   4   6   3        0.95        2.79      1.98 o 
   5   6   3       22.13       17.37      3.05 o 
   6   6   3      230.89      237.65      8.40 o 
   7   6   3      227.06      242.32     10.13 o 
   8   6   3        1.97        1.12      2.98 o 
   9   6   3        0.60       -2.18      3.01 o 
  10   6   3        4.20        4.79      3.90 o 
  -9   7   3        2.21        5.20      4.86 o 
  -8   7   3       12.28        9.24      3.62 o 
  -7   7   3        1.30       -1.90      2.70 o 
  -6   7   3      160.83      159.25     12.56 o 
  -5   7   3      252.87      240.65     10.72 o 
  -4   7   3       50.33       50.99      7.42 o 
  -3   7   3       80.13       62.23      9.91 o 
  -2   7   3        2.11       -0.74      1.61 o 
  -1   7   3       99.11       95.61     12.25 o 
   0   7   3       15.48       12.08      2.46 o 
   1   7   3       10.59       10.23      1.92 o 
   2   7   3      144.96      144.71      5.35 o 
   3   7   3       18.59       15.02      2.40 o 
   4   7   3       64.95       60.08      4.11 o 
   5   7   3        1.19       -2.09      2.01 o 
   6   7   3       50.99       52.39      4.56 o 
   7   7   3        6.78        3.72      2.72 o 
   8   7   3        1.60        4.70      3.02 o 
   9   7   3        0.00        0.82      3.86 o 
  -9   8   3        0.04        3.37      5.35 o 
  -8   8   3        6.62        5.46      3.80 o 
  -7   8   3       13.49       18.79      3.81 o 
  -6   8   3       44.62       45.27      4.84 o 
  -5   8   3       74.94       82.50      7.15 o 
  -4   8   3       11.61        8.05      3.04 o 
  -3   8   3       77.51       70.51      6.55 o 
  -2   8   3       64.69       57.46      4.34 o 
  -1   8   3        4.12        3.09      2.16 o 
   0   8   3       82.67       92.14      8.89 o 
   1   8   3       77.12       79.61      5.36 o 
   2   8   3       47.95       39.76      3.42 o 
   3   8   3        9.10       12.18      2.59 o 
   4   8   3      112.84       99.57      5.35 o 
   5   8   3        2.45        4.69      2.75 o 
   6   8   3      165.11      164.56      7.42 o 
   7   8   3       61.27       73.62      5.55 o 
   8   8   3        4.84        1.26      4.15 o 
   9   8   3        5.33        4.21      4.72 o 
  -8   9   3       11.36       17.86      5.22 o 
  -7   9   3        0.93        4.34      3.81 o 
  -6   9   3        1.38        0.33      2.96 o 
  -5   9   3        4.26        5.15      3.54 o 
  -4   9   3      158.20      157.65     15.88 o 
  -3   9   3        9.31        7.74      3.18 o 
  -2   9   3      223.28      185.21     13.51 o 
  -1   9   3        0.59        0.15      2.24 o 
   0   9   3       22.81       24.69      3.47 o 
   1   9   3       10.37        6.87      2.99 o 
   2   9   3       91.57      101.25      6.51 o 
   3   9   3        1.87        4.43      3.09 o 
   4   9   3       19.39       13.05      2.92 o 
   5   9   3        0.09       -0.65      2.62 o 
   6   9   3        0.53        2.09      2.95 o 
   7   9   3        0.86       -1.09      3.43 o 
   8   9   3        0.90        2.25      5.06 o 
  -7  10   3        0.25       -1.18      3.74 o 
  -6  10   3        4.44        4.27      3.61 o 
  -5  10   3        5.21        8.86      3.76 o 
  -4  10   3        1.11        1.31      2.92 o 
  -3  10   3       84.12       80.96      6.98 o 
  -2  10   3       12.30       12.71      3.93 o 
  -1  10   3       54.66       49.37      5.81 o 
   0  10   3        3.80        3.74      2.74 o 
   1  10   3        9.84       10.79      3.44 o 
   2  10   3        0.24       -0.29      2.85 o 
   3  10   3       60.07       55.81      5.35 o 
   4  10   3        5.16        1.75      3.99 o 
   5  10   3       74.09       80.75      6.61 o 
   6  10   3       10.89       18.94      4.32 o 
   7  10   3        4.66        5.42      4.53 o 
  -6  11   3        0.24       -0.77      4.32 o 
  -5  11   3       14.16       12.93      4.31 o 
  -4  11   3       43.45       35.33      5.80 o 
  -3  11   3        0.78        2.77      3.15 o 
  -2  11   3       98.00       85.44      7.52 o 
  -1  11   3       23.31       16.18      4.34 o 
   0  11   3        1.58        1.77      3.11 o 
   1  11   3        0.09        0.10      3.30 o 
   2  11   3       16.93       26.85      5.43 o 
   3  11   3       28.45       19.66      6.29 o 
   4  11   3        0.10       -2.96      3.62 o 
   5  11   3        4.37        4.94      4.06 o 
   6  11   3        0.00        4.70      6.64 o 
  -4  12   3        0.07        0.95      4.20 o 
  -3  12   3        4.77        2.37      5.61 o 
  -2  12   3       18.05       17.64      4.86 o 
  -1  12   3       13.51       11.20      4.30 o 
   0  12   3        3.63        6.77      3.89 o 
   1  12   3        0.33        0.31      3.58 o 
   2  12   3       19.66       18.28      4.63 o 
   3  12   3       35.99       43.31      6.29 o 
   4  12   3        1.64        7.05      4.62 o 
 -11   0   4       12.32       13.02      6.77 o 
 -10   0   4       19.50       19.79      6.96 o 
  -9   0   4       14.29       16.22      4.67 o 
  -8   0   4        3.87        1.39      3.28 o 
  -7   0   4      113.74      143.10      8.76 o 
  -6   0   4       31.85       30.24      4.18 o 
  -5   0   4      488.64      532.59     10.62 o 
  -4   0   4     5379.90     6160.70     63.17 o 
  -3   0   4        0.81       -1.46      1.48 o 
  -2   0   4       17.70       11.07      2.18 o 
  -1   0   4      179.89      181.21     10.60 o 
   0   0   4      295.64      332.07     14.07 o 
   1   0   4       92.46      102.67      8.74 o 
   2   0   4      453.56      510.38     17.96 o 
   3   0   4      311.35      286.24     14.69 o 
   4   0   4      146.94      132.45     10.69 o 
   5   0   4      176.40      141.45     11.41 o 
   6   0   4       33.12       47.79      7.03 o 
   7   0   4      106.73      101.21     10.15 o 
   8   0   4       33.05       31.41      6.84 o 
   9   0   4      602.17      525.43     24.25 o 
  10   0   4      248.51      250.47     17.04 o 
  11   0   4       34.15       31.85      7.22 o 
 -11   1   4        1.46        0.67      3.25 o 
 -10   1   4        0.24        0.72      2.94 o 
  -9   1   4        3.43       -1.49      2.55 o 
  -8   1   4       30.50       39.18      4.53 o 
  -7   1   4        0.83        1.10      2.33 o 
  -6   1   4       24.50       27.99      2.44 o 
  -5   1   4      847.57      908.66     26.19 o 
  -4   1   4        6.42        6.54      1.34 o 
  -3   1   4      307.89      281.36      8.73 o 
  -2   1   4      126.82      131.14      4.37 o 
  -1   1   4        1.56        0.66      1.50 o 
   0   1   4      378.93      381.05     24.49 o 
   1   1   4      427.60      418.95     37.57 o 
   2   1   4     1310.15     1344.82     29.69 o 
   3   1   4     2826.00     3114.09    110.45 o 
   4   1   4       40.10       35.66      4.42 o 
   5   1   4      462.71      448.56     14.07 o 
   6   1   4       52.99       45.51      5.17 o 
   7   1   4       89.78      111.73     23.84 o 
   8   1   4       61.33       54.79      5.77 o 
   9   1   4        0.79        3.50      3.20 o 
  10   1   4        0.18        0.44      3.46 o 
  11   1   4       32.79       34.99      5.15 o 
 -11   2   4       24.43       26.86      4.74 o 
 -10   2   4        2.51        5.58      3.42 o 
  -9   2   4        5.19        2.07      2.90 o 
  -8   2   4       50.47       45.03      4.77 o 
  -7   2   4       13.10        9.18      2.78 o 
  -6   2   4       96.19       94.59      3.99 o 
  -5   2   4        2.22        1.70      1.50 o 
  -4   2   4     1582.17     1684.07     46.35 o 
  -3   2   4      195.13      196.56      6.74 o 
  -2   2   4       20.65       22.20      2.12 o 
  -1   2   4        3.11        1.93      1.39 o 
   0   2   4        2.03        0.59      1.39 o 
   1   2   4       96.62       93.16     12.43 o 
   2   2   4      340.05      395.91     26.07 o 
   3   2   4       79.20       79.51      4.86 o 
   4   2   4       85.93       89.58      5.52 o 
   5   2   4        7.21        7.82      2.40 o 
   6   2   4       38.44       34.17      3.86 o 
   7   2   4       39.49       34.29      4.30 o 
   8   2   4        0.43       -1.44      2.61 o 
   9   2   4      246.90      218.82     12.90 o 
  10   2   4        0.67        0.20      3.32 o 
  11   2   4       36.81       31.26      6.09 o 
 -11   3   4        2.62       -0.56      3.45 o 
 -10   3   4        0.85       -0.12      3.13 o 
  -9   3   4        7.68        8.81      3.14 o 
  -8   3   4        0.07       -0.82      2.44 o 
  -7   3   4       46.19       52.41      3.99 o 
  -6   3   4        1.37        0.48      1.87 o 
  -5   3   4       36.75       35.79      2.90 o 
  -4   3   4      103.48      108.44      4.82 o 
  -3   3   4      170.94      170.31      6.64 o 
  -2   3   4       69.37       69.75      3.98 o 
  -1   3   4      641.98      698.13     33.72 o 
   0   3   4       84.56       82.25      4.74 o 
   1   3   4       42.83       45.64      2.35 o 
   2   3   4       10.30        9.29      1.48 o 
   3   3   4       92.15      105.35      5.48 o 
   4   3   4       41.42       41.11      4.62 o 
   5   3   4        0.26        0.53      2.19 o 
   6   3   4      327.35      337.51     11.01 o 
   7   3   4      330.64      342.83     27.13 o 
   8   3   4        1.57        0.54      2.71 o 
   9   3   4        0.59        0.40      2.53 o 
  10   3   4        0.55       -0.03      3.16 o 
  11   3   4        0.97        1.41      3.73 o 
 -10   4   4        1.00        1.78      3.01 o 
  -9   4   4        3.63        2.52      3.01 o 
  -8   4   4       68.17       69.44      7.44 o 
  -7   4   4        8.01        4.69      2.21 o 
  -6   4   4      221.37      231.73      7.30 o 
  -5   4   4      165.99      155.87      5.72 o 
  -4   4   4      176.16      164.77      6.19 o 
  -3   4   4       14.17       10.42      2.13 o 
  -2   4   4       32.10       31.33      2.82 o 
  -1   4   4        0.66        0.50      1.02 o 
   0   4   4      635.63      706.13     18.39 o 
   1   4   4        1.09        0.67      1.18 o 
   2   4   4        5.71        5.91      1.94 o 
   3   4   4      212.22      210.34      8.58 o 
   4   4   4        4.65        4.96      3.55 o 
   5   4   4      438.12      466.02     14.77 o 
   6   4   4        6.41        4.81      2.93 o 
   7   4   4        8.71       11.01      3.17 o 
   8   4   4       10.10        5.90      2.95 o 
   9   4   4        1.78        0.87      2.99 o 
  10   4   4        5.73        4.40      3.41 o 
 -10   5   4        0.34       -2.82      2.48 o 
  -9   5   4       14.92       14.02      3.88 o 
  -8   5   4       23.94       26.69      3.52 o 
  -7   5   4      201.41      223.88      7.82 o 
  -6   5   4      103.45       96.80      5.04 o 
  -5   5   4       81.05       73.84      6.05 o 
  -4   5   4       91.74       79.80      4.59 o 
  -3   5   4        3.72        4.61      1.95 o 
  -2   5   4      211.71      247.46     24.18 o 
  -1   5   4        0.56        2.02      1.56 o 
   0   5   4      903.76      992.01     51.14 o 
   1   5   4        2.27        1.39      1.61 o 
   2   5   4        6.20        5.47      1.78 o 
   3   5   4      214.30      238.51      7.24 o 
   4   5   4        3.78        6.27      2.09 o 
   5   5   4       38.90       36.57      4.05 o 
   6   5   4       50.99       46.49      5.01 o 
   7   5   4      434.35      526.09     15.13 o 
   8   5   4        0.25       -1.36      2.98 o 
   9   5   4        0.27        2.08      3.71 o 
  10   5   4        0.14       -3.44      3.21 o 
 -10   6   4        6.17        6.01      4.92 o 
  -9   6   4        0.26       -0.22      3.03 o 
  -8   6   4       31.31       31.02      3.65 o 
  -7   6   4        0.00        1.66      1.98 o 
  -6   6   4        0.25       -0.32      1.93 o 
  -5   6   4       25.60       21.60      3.34 o 
  -4   6   4        0.23       -0.19      1.67 o 
  -3   6   4        0.23        1.01      1.76 o 
  -2   6   4        9.88        7.59      2.75 o 
  -1   6   4       21.15       20.77      2.91 o 
   0   6   4      132.19      150.53     15.29 o 
   1   6   4       73.25       67.46      3.53 o 
   2   6   4       85.80       79.59      5.17 o 
   3   6   4        8.69       10.54      2.48 o 
   4   6   4       19.72       18.21      2.93 o 
   5   6   4      556.97      575.72     17.35 o 
   6   6   4       90.61       84.05      5.50 o 
   7   6   4      203.64      198.30      9.53 o 
   8   6   4       38.56       41.24      5.22 o 
   9   6   4        0.47       -1.38      3.14 o 
  10   6   4        9.72       10.59      4.26 o 
  -9   7   4       11.30        9.10      3.73 o 
  -8   7   4       33.57       39.04      5.08 o 
  -7   7   4        1.41       -0.53      2.93 o 
  -6   7   4        3.47        1.37      2.79 o 
  -5   7   4       71.20       54.21      5.60 o 
  -4   7   4        3.51        3.97      3.06 o 
  -3   7   4       38.36       30.78      4.30 o 
  -2   7   4        0.15       -2.91      2.30 o 
  -1   7   4      101.87       93.61     11.83 o 
   0   7   4      164.56      178.40      9.95 o 
   1   7   4       23.64       23.34      3.66 o 
   2   7   4        0.69        2.37      1.93 o 
   3   7   4       26.93       20.51      2.84 o 
   4   7   4       19.60       22.43      3.07 o 
   5   7   4      269.60      278.40      9.23 o 
   6   7   4       22.32       15.85      3.34 o 
   7   7   4       11.24       10.73      3.04 o 
   8   7   4       52.63       62.10      5.31 o 
   9   7   4       31.26       39.24      5.43 o 
  -8   8   4        0.69       -1.25      3.11 o 
  -7   8   4        0.03       -4.15      2.77 o 
  -6   8   4        0.23        2.11      3.12 o 
  -5   8   4       15.49       14.70      3.93 o 
  -4   8   4       36.35       36.37      5.06 o 
  -3   8   4        0.28       -0.94      2.44 o 
  -2   8   4        0.09       -0.21      3.15 o 
  -1   8   4       22.53       22.26      5.70 o 
   0   8   4       21.24       22.70      3.75 o 
   1   8   4        7.22        3.71      2.84 o 
   2   8   4       43.96       33.07      4.37 o 
   3   8   4       68.90       68.15      5.99 o 
   4   8   4      182.37      195.19      7.67 o 
   5   8   4       18.21       19.52      3.41 o 
   6   8   4        0.24        0.79      2.53 o 
   7   8   4        1.20        1.15      2.94 o 
   8   8   4        1.16        2.78      3.51 o 
  -7   9   4       13.72       12.82      4.71 o 
  -6   9   4       65.98       64.47      6.06 o 
  -5   9   4       27.73       25.27      5.64 o 
  -4   9   4        4.88        6.51      3.23 o 
  -3   9   4      131.11      118.92     15.25 o 
  -2   9   4       82.06       76.79      6.95 o 
  -1   9   4        6.27        6.66      3.35 o 
   0   9   4       31.87       31.01      4.15 o 
   1   9   4       99.12      106.65      8.54 o 
   2   9   4        0.93        2.28      2.93 o 
   3   9   4       12.10        9.13      3.57 o 
   4   9   4        4.50        4.59      3.81 o 
   5   9   4       20.42       16.92      3.47 o 
   6   9   4        2.10        0.45      3.14 o 
   7   9   4        2.76        7.97      3.68 o 
  -6  10   4        6.88        6.69      4.22 o 
  -5  10   4        5.81        7.04      3.87 o 
  -4  10   4        2.30        3.98      3.49 o 
  -3  10   4      102.01      101.71      7.99 o 
  -2  10   4       21.59       15.90      5.16 o 
  -1  10   4        8.76       12.43      4.34 o 
   0  10   4        1.51       -0.57      3.51 o 
   1  10   4       59.15       53.29      5.32 o 
   2  10   4       21.44       34.24      4.72 o 
   3  10   4        0.05        0.30      3.15 o 
   4  10   4       52.21       67.36      6.74 o 
   5  10   4        9.06       10.46      4.54 o 
   6  10   4        1.07        2.01      4.33 o 
  -5  11   4        3.85        7.57      4.42 o 
  -4  11   4       22.58       22.34      5.12 o 
  -3  11   4        4.98        6.98      4.05 o 
  -2  11   4       10.07        7.17      3.62 o 
  -1  11   4        5.84        5.09      3.58 o 
   0  11   4       14.31       12.57      4.41 o 
   1  11   4       18.50       19.20      4.25 o 
   2  11   4        3.09       -0.36      3.51 o 
   3  11   4        1.50        3.39      3.57 o 
   4  11   4        0.75       -1.43      4.38 o 
   5  11   4        1.06        1.96      4.83 o 
  -2  12   4       15.21       14.47      4.14 o 
  -1  12   4        5.51        6.16      4.77 o 
   0  12   4        0.03       -1.83      4.07 o 
   1  12   4        4.21        3.83      4.52 o 
   2  12   4        3.53        4.61      4.81 o 
 -11   1   5        0.10       -0.11      3.89 o 
 -10   1   5        0.26       -2.68      3.21 o 
  -9   1   5        0.32       -0.44      3.04 o 
  -8   1   5        1.59        1.71      2.91 o 
  -7   1   5       14.63       20.26      3.62 o 
  -6   1   5       33.65       42.32      3.87 o 
  -5   1   5      151.07      147.78      5.39 o 
  -4   1   5       23.73       23.03      2.34 o 
  -3   1   5      426.54      459.65     11.11 o 
  -2   1   5      125.91      118.40      4.69 o 
  -1   1   5       10.74       10.34      2.18 o 
   0   1   5       62.34       62.95      5.50 o 
   1   1   5      205.39      221.03     14.88 o 
   2   1   5      205.90      225.34     10.23 o 
   3   1   5       37.94       35.94      4.59 o 
   4   1   5        4.03        0.70      2.79 o 
   5   1   5       26.05       20.05      4.23 o 
   6   1   5       99.88      101.83      7.90 o 
   7   1   5       63.59       65.44      8.45 o 
   8   1   5       17.73        6.99      3.71 o 
   9   1   5       14.44       15.92      4.08 o 
  10   1   5        3.49        3.16      4.61 o 
  11   1   5        0.35       -0.26      3.71 o 
 -10   2   5        9.75        8.47      3.80 o 
  -9   2   5        1.24        1.45      2.90 o 
  -8   2   5       81.28       91.63      6.68 o 
  -7   2   5       92.14       91.72      6.51 o 
  -6   2   5      151.27      147.49      7.87 o 
  -5   2   5      241.56      229.30      6.83 o 
  -4   2   5        9.00        6.90      1.71 o 
  -3   2   5        7.02        6.75      1.63 o 
  -2   2   5       31.22       29.36      2.63 o 
  -1   2   5      214.28      232.63     18.01 o 
   0   2   5       10.03       11.44      2.08 o 
   1   2   5       25.09       25.83      3.82 o 
   2   2   5       68.66       69.54      5.93 o 
   3   2   5       32.74       38.35      4.82 o 
   4   2   5       23.05       19.34      3.89 o 
   5   2   5       58.59       58.71      6.10 o 
   6   2   5       11.78       12.29      3.64 o 
   7   2   5        0.00       -0.99      2.81 o 
   8   2   5      320.29      270.86     13.31 o 
   9   2   5       69.51       57.55      6.68 o 
  10   2   5        8.78        7.19      4.27 o 
 -10   3   5        5.17        3.96      3.48 o 
  -9   3   5        2.57        5.50      3.99 o 
  -8   3   5        4.30        0.18      3.03 o 
  -7   3   5        2.29       -0.21      2.56 o 
  -6   3   5       44.68       50.71      3.93 o 
  -5   3   5        0.05        0.23      1.80 o 
  -4   3   5       21.90       19.43      2.55 o 
  -3   3   5      408.30      424.71     13.98 o 
  -2   3   5       45.38       50.76      5.34 o 
  -1   3   5      378.38      437.95      8.33 o 
   0   3   5       15.58       15.50      2.31 o 
   1   3   5       76.12       70.50      7.45 o 
   2   3   5      562.14      564.86     12.98 o 
   3   3   5       23.87       21.98      3.40 o 
   4   3   5       49.31       36.35      4.08 o 
   5   3   5      377.28      374.74     22.64 o 
   6   3   5      428.77      425.96     20.69 o 
   7   3   5       36.85       34.23      4.56 o 
   8   3   5        7.42        8.72      3.93 o 
   9   3   5       28.66       34.14      5.86 o 
  10   3   5        7.10        3.39      4.09 o 
 -10   4   5       11.52       12.59      4.18 o 
  -9   4   5        0.05        0.01      2.87 o 
  -8   4   5       33.31       30.00      4.40 o 
  -7   4   5       10.77       13.41      3.47 o 
  -6   4   5       21.52       21.45      2.90 o 
  -5   4   5       23.32       22.59      2.76 o 
  -4   4   5        0.37        0.27      1.81 o 
  -3   4   5        4.55        6.22      2.08 o 
  -2   4   5      286.73      271.88      8.66 o 
  -1   4   5        1.21        1.06      1.80 o 
   0   4   5      147.21      166.82      9.37 o 
   1   4   5      154.77      157.58      7.08 o 
   2   4   5      159.53      170.70      6.52 o 
   3   4   5      184.91      206.17      8.40 o 
   4   4   5      262.33      288.81     12.41 o 
   5   4   5     1016.48     1083.83     20.87 o 
   6   4   5      375.15      400.27     16.65 o 
   7   4   5        0.91       -0.59      3.63 o 
   8   4   5       20.69       19.31      4.12 o 
   9   4   5       31.17       32.70      4.78 o 
  10   4   5        3.85        5.17      4.36 o 
 -10   5   5        5.31        5.35      3.55 o 
  -9   5   5       24.41       21.82      5.36 o 
  -8   5   5        9.45        8.46      3.47 o 
  -7   5   5        0.00       -2.47      2.10 o 
  -6   5   5        5.36        3.95      2.23 o 
  -5   5   5        2.82        3.26      2.08 o 
  -4   5   5       57.59       55.17      5.02 o 
  -3   5   5        0.00       -0.01      2.04 o 
  -2   5   5      232.61      251.90     12.68 o 
  -1   5   5      265.11      323.03     17.63 o 
   0   5   5        0.54       -2.79      2.28 o 
   1   5   5        0.07        0.75      1.78 o 
   2   5   5       77.92       85.08      5.17 o 
   3   5   5       84.22       80.97      4.99 o 
   4   5   5      501.86      550.20     18.92 o 
   5   5   5      415.52      431.62     15.54 o 
   6   5   5        0.23        6.91      3.18 o 
   7   5   5        2.10        3.47      3.17 o 
   8   5   5        0.30       -1.70      3.19 o 
   9   5   5        3.67        4.94      3.50 o 
  10   5   5       11.91       13.65      4.62 o 
  -9   6   5        0.21       -0.02      3.00 o 
  -8   6   5        3.87        5.63      2.55 o 
  -7   6   5        0.24        0.18      2.24 o 
  -6   6   5        5.46        7.11      2.48 o 
  -5   6   5        0.23        1.20      2.07 o 
  -4   6   5        4.44        2.63      2.30 o 
  -3   6   5       17.59       19.11      3.08 o 
  -2   6   5      193.44      201.23      7.34 o 
  -1   6   5       99.75      112.32     11.50 o 
   0   6   5       44.14       45.98      4.49 o 
   1   6   5        1.84       -0.59      2.48 o 
   2   6   5       67.30       64.17      4.17 o 
   3   6   5        3.28        4.94      2.33 o 
   4   6   5       95.77      100.96      5.69 o 
   5   6   5      207.78      213.79      8.47 o 
   6   6   5       16.13       14.30      3.45 o 
   7   6   5        5.81        2.54      3.82 o 
   8   6   5       31.70       35.14      5.01 o 
   9   6   5        2.22        1.32      3.88 o 
  -8   7   5       88.59      105.25     10.28 o 
  -7   7   5       38.92       37.21      3.98 o 
  -6   7   5       55.87       60.16      4.56 o 
  -5   7   5       43.28       50.76      4.51 o 
  -4   7   5        0.38        0.40      2.26 o 
  -3   7   5        7.02        2.39      2.86 o 
  -2   7   5       54.27       43.50      5.58 o 
  -1   7   5       72.56       66.65      6.75 o 
   0   7   5        2.77       -0.71      2.87 o 
   1   7   5       46.42       46.26      4.93 o 
   2   7   5       21.66       23.46      4.43 o 
   3   7   5       88.13       87.05      6.78 o 
   4   7   5       57.33       67.38      4.93 o 
   5   7   5        8.32        5.53      2.98 o 
   6   7   5       17.70       17.78      3.63 o 
   7   7   5        0.03        0.48      3.16 o 
   8   7   5        0.00        1.76      3.16 o 
  -8   8   5        6.44        6.37      3.41 o 
  -7   8   5       14.32       19.42      3.91 o 
  -6   8   5        0.17        0.77      2.96 o 
  -5   8   5       20.45       20.54      4.45 o 
  -4   8   5       36.79       32.19      5.09 o 
  -3   8   5       16.13       14.81      3.92 o 
  -2   8   5       40.67       45.01      5.87 o 
  -1   8   5        1.16       -1.05      3.26 o 
   0   8   5       97.49       94.84      6.82 o 
   1   8   5        1.35        1.94      3.15 o 
   2   8   5        2.06        2.93      3.59 o 
   3   8   5       15.58       18.40      4.27 o 
   4   8   5       51.37       45.08      5.67 o 
   5   8   5       14.19       17.69      3.41 o 
   6   8   5       10.43        9.83      3.09 o 
   7   8   5        3.42        1.74      3.07 o 
   8   8   5        0.37        0.47      3.55 o 
  -7   9   5        2.61        1.96      3.66 o 
  -6   9   5       40.63       40.33      6.71 o 
  -5   9   5        4.38        5.90      4.33 o 
  -4   9   5       71.59       68.15      9.16 o 
  -3   9   5        2.24        2.76      3.70 o 
  -2   9   5       30.17       27.23      5.10 o 
  -1   9   5        7.82       -0.45      3.20 o 
   0   9   5       36.67       35.58      5.61 o 
   1   9   5       10.46       12.68      4.03 o 
   2   9   5       19.60       16.70      4.52 o 
   3   9   5        0.43        1.76      3.55 o 
   4   9   5        0.00       -4.46      3.92 o 
   5   9   5        5.83        5.01      4.34 o 
   6   9   5        1.27        5.28      5.31 o 
   7   9   5       32.19       33.74      4.89 o 
  -6  10   5        1.45        3.04      3.68 o 
  -5  10   5       34.88       34.32     10.70 o 
  -4  10   5        7.18        9.63      3.84 o 
  -3  10   5        9.25        9.48      4.18 o 
  -2  10   5        0.93       -2.34      2.99 o 
  -1  10   5        0.01       -2.98      4.05 o 
   0  10   5       17.41       15.10      4.56 o 
   1  10   5       28.15       16.44      4.70 o 
   2  10   5       63.12       65.35      6.63 o 
   3  10   5      103.13      113.71      8.63 o 
   4  10   5        0.04        0.60      3.75 o 
   5  10   5       26.18       30.36      5.58 o 
  -4  11   5       46.39       47.64      6.72 o 
  -3  11   5        6.14        7.15      4.47 o 
  -2  11   5        2.58        2.18      3.45 o 
  -1  11   5        6.36        9.84      4.61 o 
   0  11   5        1.19       -0.16      3.90 o 
   1  11   5        0.45        1.61      3.89 o 
   2  11   5        0.67        3.99      4.94 o 
   3  11   5        2.09        4.48      4.68 o 
   4  11   5        5.16       18.57     11.32 o 
 -10   0   6       10.42        8.18      7.02 o 
  -9   0   6       35.93       25.73      8.06 o 
  -8   0   6        0.08        1.22      4.77 o 
  -7   0   6       58.94       47.94      9.36 o 
  -6   0   6      932.07     1071.31     26.00 o 
  -5   0   6        9.37       13.23      4.06 o 
  -4   0   6       27.23       23.13      4.23 o 
  -3   0   6      255.21      280.43     18.22 o 
  -2   0   6       49.90       50.66      8.84 o 
  -1   0   6        1.47        3.93      4.19 o 
   0   0   6       55.30       57.01      8.72 o 
   1   0   6      105.30      116.99     11.90 o 
   3   0   6       27.36       12.38      6.13 o 
   4   0   6       74.71       60.64      9.11 o 
   5   0   6       78.87       92.35     11.30 o 
   6   0   6       54.67       36.46      8.58 o 
   7   0   6     1132.51      919.67     35.76 o 
   8   0   6      126.13      127.76     13.64 o 
   9   0   6      148.36      167.36     15.71 o 
  10   0   6        5.51        6.32      6.70 o 
 -10   1   6        3.80        4.33      4.08 o 
  -9   1   6        1.70        2.94      4.21 o 
  -8   1   6       21.53       13.91      4.71 o 
  -7   1   6      130.17      120.88      9.40 o 
  -6   1   6        0.03        4.41      3.11 o 
  -5   1   6        2.52        0.74      2.52 o 
  -4   1   6       94.68       93.20      4.14 o 
  -3   1   6       12.14       13.49      2.16 o 
  -2   1   6        0.92        1.07      1.89 o 
  -1   1   6       58.24       68.52      4.58 o 
   0   1   6      783.89      873.52     58.89 o 
   1   1   6     1157.24     1426.01     42.18 o 
   2   1   6       35.48       34.00      4.96 o 
   3   1   6      212.55      197.62     13.23 o 
   4   1   6        9.91        8.04      4.00 o 
   5   1   6        5.83       13.14      4.17 o 
   6   1   6       20.14       23.20      5.07 o 
   7   1   6       89.67      103.43      8.80 o 
   8   1   6        0.93        2.60      3.48 o 
   9   1   6       20.18       18.02      4.87 o 
  10   1   6       25.41       20.11      5.06 o 
 -10   2   6       10.40        5.40      4.49 o 
  -9   2   6        4.74        4.81      3.48 o 
  -8   2   6       12.74        7.30      3.50 o 
  -7   2   6        1.55       -0.59      2.98 o 
  -6   2   6      254.95      238.42     10.38 o 
  -5   2   6       35.06       27.47      4.01 o 
  -4   2   6        2.02        3.61      1.91 o 
  -3   2   6        6.94        6.73      2.09 o 
  -2   2   6        0.05        0.48      1.88 o 
  -1   2   6       17.62       17.75      2.56 o 
   0   2   6        5.42        3.36      2.02 o 
   1   2   6        3.56        5.13      3.25 o 
   2   2   6       89.58       98.83      7.72 o 
   3   2   6       19.16       13.73      5.32 o 
   4   2   6      214.36      211.11     11.16 o 
   5   2   6        8.50        7.74      3.74 o 
   6   2   6       13.52       15.99      4.40 o 
   7   2   6      188.62      165.09     10.86 o 
   8   2   6        0.69       -1.49      3.44 o 
   9   2   6       24.89       18.70      5.31 o 
  10   2   6        0.00        0.31      4.12 o 
 -10   3   6        0.58        1.98      3.69 o 
  -9   3   6        0.63        1.29      3.33 o 
  -8   3   6        1.04       -1.49      3.05 o 
  -7   3   6       22.81       17.33      3.78 o 
  -6   3   6       66.15       56.39      5.52 o 
  -5   3   6        7.94        9.97      2.38 o 
  -4   3   6      154.30      152.22      6.15 o 
  -3   3   6       70.82       76.75      4.98 o 
  -2   3   6       19.68       19.09      3.03 o 
  -1   3   6        8.76        5.46      2.00 o 
   0   3   6        5.28        5.39      2.00 o 
   1   3   6      167.50      174.49      6.05 o 
   2   3   6       21.82       23.09      4.36 o 
   3   3   6        5.21        6.41      3.60 o 
   4   3   6      382.80      437.58     43.71 o 
   5   3   6      632.14      653.45     31.94 o 
   6   3   6        2.60        2.85      3.65 o 
   7   3   6       59.63       51.82      6.95 o 
   8   3   6       17.03       11.80      4.80 o 
   9   3   6        4.63        3.93      8.18 o 
  10   3   6        6.20        5.20      4.37 o 
  -9   4   6        4.00        3.51      3.50 o 
  -8   4   6       18.73       22.93      4.56 o 
  -7   4   6       20.28       17.64      3.86 o 
  -6   4   6        3.79        4.14      2.29 o 
  -5   4   6        1.04        2.54      2.01 o 
  -4   4   6       21.65       20.62      3.35 o 
  -3   4   6       21.43       21.04      3.20 o 
  -2   4   6       25.42       29.59      3.72 o 
  -1   4   6       19.30       15.37      2.88 o 
   0   4   6       66.62       62.80     10.30 o 
   1   4   6      115.19      125.16      6.45 o 
   2   4   6       21.58       16.19      3.41 o 
   3   4   6      365.38      369.82     11.81 o 
   4   4   6       10.33        8.85      3.51 o 
   5   4   6       19.51       21.49      4.16 o 
   6   4   6       61.85       63.44      5.99 o 
   7   4   6       24.83       24.30      5.42 o 
   8   4   6       10.37       14.34      5.64 o 
   9   4   6        3.73        5.52      4.48 o 
  -9   5   6       27.35       25.51      4.86 o 
  -8   5   6        1.96        1.13      3.01 o 
  -7   5   6       21.07       16.49      3.76 o 
  -6   5   6       10.25       10.25      2.72 o 
  -5   5   6        8.93        7.79      2.47 o 
  -4   5   6       24.86       19.78      3.41 o 
  -3   5   6       96.65       84.14      5.32 o 
  -2   5   6      243.79      249.94     26.52 o 
  -1   5   6      173.12      183.56     17.16 o 
   0   5   6       10.20        5.26      3.83 o 
   1   5   6        0.12       10.34      4.03 o 
   2   5   6       83.83       99.20      5.44 o 
   3   5   6      188.05      191.38      7.83 o 
   4   5   6       48.37       51.94      5.33 o 
   5   5   6      687.66      789.07     47.88 o 
   6   5   6        5.39        4.53      3.53 o 
   7   5   6       12.77        9.73      3.85 o 
   8   5   6        1.68        1.28      3.32 o 
   9   5   6       10.69       23.55      5.78 o 
  -8   6   6        0.75       -0.13      3.21 o 
  -7   6   6        7.76       11.26      3.19 o 
  -6   6   6        0.08        0.49      2.29 o 
  -5   6   6        5.69        2.48      2.32 o 
  -4   6   6        0.00       -1.49      2.40 o 
  -3   6   6       41.62       40.82      4.00 o 
  -2   6   6        5.35        5.06      3.94 o 
  -1   6   6       27.09       22.70      5.22 o 
   0   6   6       11.00       12.80      3.61 o 
   1   6   6       28.21       26.14      4.51 o 
   2   6   6        2.36        3.85      3.53 o 
   3   6   6      166.01      161.12      8.19 o 
   4   6   6      193.60      193.95     10.63 o 
   5   6   6      169.05      159.83      7.67 o 
   6   6   6       11.52       17.42      3.67 o 
   7   6   6        8.89       12.17      4.34 o 
   8   6   6       31.33       36.26      5.63 o 
  -8   7   6        0.02       -0.12      2.88 o 
  -7   7   6       28.92       31.30      3.81 o 
  -6   7   6        0.02       -1.64      2.03 o 
  -5   7   6       14.07       11.11      3.07 o 
  -4   7   6       14.51       13.83      4.30 o 
  -3   7   6       55.80       55.22      6.74 o 
  -2   7   6       42.04       41.61     12.03 o 
  -1   7   6        2.20        1.59      3.69 o 
   0   7   6       10.78        5.55      4.94 o 
   1   7   6       10.59        9.17      3.92 o 
   2   7   6       20.17       19.90      4.28 o 
   3   7   6      204.90      205.75     10.70 o 
   4   7   6       31.55       18.06      5.23 o 
   5   7   6        1.12        2.45      3.01 o 
   6   7   6       62.50       61.23      5.36 o 
   7   7   6       16.74       20.15      3.96 o 
   8   7   6       26.88       28.90      4.62 o 
  -7   8   6       12.00       10.97      4.03 o 
  -6   8   6       11.78       11.64      3.57 o 
  -5   8   6        0.06        2.10      3.46 o 
  -4   8   6        3.09        0.64      3.18 o 
  -3   8   6       19.79       19.90      4.62 o 
  -2   8   6        0.00       -1.83      3.32 o 
  -1   8   6       30.13       22.54      5.42 o 
   0   8   6        0.77       -1.88      4.10 o 
   1   8   6      114.90      128.55     15.10 o 
   2   8   6       92.77      103.43      7.72 o 
   3   8   6        0.30       -1.03      3.58 o 
   4   8   6        1.63        2.81      3.88 o 
   5   8   6        0.07        3.41      3.84 o 
   6   8   6        0.01        0.74      3.78 o 
   7   8   6        0.23        1.61      2.98 o 
  -6   9   6        0.89        0.68      3.75 o 
  -5   9   6       26.91       28.31      7.58 o 
  -4   9   6        5.39        2.31      3.63 o 
  -3   9   6       20.91       14.61      6.58 o 
  -2   9   6       10.62       13.64      4.85 o 
  -1   9   6        3.00        0.42      4.01 o 
   0   9   6        5.23        7.81      4.61 o 
   1   9   6        4.28        5.97      5.12 o 
   2   9   6       39.97       37.80      5.48 o 
   3   9   6       11.20       11.05      4.43 o 
   4   9   6        0.49        1.14      4.03 o 
   5   9   6        3.47        5.86      4.52 o 
   6   9   6       46.28       63.07      9.08 o 
  -4  10   6        7.72        9.32      5.01 o 
  -3  10   6        0.06        1.35      3.98 o 
  -2  10   6       15.35       14.99      5.21 o 
  -1  10   6       39.11       32.71      5.83 o 
   0  10   6        1.15        0.21      3.95 o 
   1  10   6        7.83        7.68      4.66 o 
   2  10   6       30.92       42.39      7.41 o 
   3  10   6        0.15       -3.59      3.67 o 
   4  10   6        3.15        3.19      4.23 o 
  -2  11   6       11.97       13.25      5.28 o 
  -1  11   6       14.82       12.43      5.55 o 
   0  11   6        0.12       -1.37      4.30 o 
   1  11   6        3.28        2.26      4.57 o 
   2  11   6        3.24        2.64      8.18 o 
  -9   1   7        1.12       -1.03      3.87 o 
  -8   1   7        0.04       -3.55      3.72 o 
  -7   1   7       11.03       11.75      4.60 o 
  -6   1   7       18.57       18.84      3.99 o 
  -5   1   7       79.04       74.66      6.12 o 
  -4   1   7        1.30        0.76      2.41 o 
  -3   1   7       10.97       10.07      2.34 o 
  -2   1   7        1.10        2.12      2.00 o 
  -1   1   7      131.84      149.02     10.68 o 
   0   1   7       44.26       54.05      6.38 o 
   1   1   7        9.98        6.40      3.67 o 
   2   1   7       25.30       30.04      5.76 o 
   3   1   7      136.51      125.35      9.00 o 
   4   1   7      135.47      130.28     10.06 o 
   5   1   7        2.99       -1.42      3.70 o 
   6   1   7      166.22      159.52     11.23 o 
   7   1   7        2.47        4.63      4.15 o 
   8   1   7        1.86       -0.80      4.25 o 
   9   1   7        0.24       -2.31      4.36 o 
  -9   2   7        9.21        5.75      4.77 o 
  -8   2   7       56.65       56.02      8.03 o 
  -7   2   7       66.14       64.48      7.82 o 
  -6   2   7       18.38       16.25      3.90 o 
  -5   2   7       42.62       40.15      4.77 o 
  -4   2   7        7.14        7.20      2.70 o 
  -3   2   7        0.11       -1.00      2.09 o 
  -2   2   7        5.96        6.41      2.75 o 
  -1   2   7       25.11       27.46      3.37 o 
   0   2   7        1.84        2.31      2.23 o 
   1   2   7       34.60       33.00      4.05 o 
   2   2   7      187.52      185.21     25.26 o 
   3   2   7        4.98        4.63      4.07 o 
   4   2   7       79.61       67.75      7.58 o 
   5   2   7      140.97      144.52     10.41 o 
   6   2   7      223.32      233.50     13.47 o 
   7   2   7        0.83       -2.72      3.15 o 
   8   2   7       16.43       19.86      5.19 o 
   9   2   7        5.80        0.92      4.26 o 
  -9   3   7        5.54        2.29      4.15 o 
  -8   3   7        8.56        7.13      3.75 o 
  -7   3   7        0.02        2.27      3.45 o 
  -6   3   7       14.54       15.61      3.83 o 
  -5   3   7       55.16       52.18      7.72 o 
  -4   3   7       44.96       46.53      3.93 o 
  -3   3   7       46.20       45.71      7.09 o 
  -2   3   7       52.60       51.63      7.38 o 
  -1   3   7       32.63       32.07      3.96 o 
   0   3   7       64.96       56.48      4.08 o 
   1   3   7       13.91       13.41      3.44 o 
   2   3   7      168.24      171.75     11.98 o 
   3   3   7      103.25      110.81      8.88 o 
   4   3   7      410.34      416.37     64.27 o 
   5   3   7        3.43        2.96      5.06 o 
   6   3   7       36.85       31.48      5.66 o 
   7   3   7       11.23        8.63      4.45 o 
   8   3   7        0.30        2.33      4.21 o 
   9   3   7        5.33        5.73      4.20 o 
  -8   4   7        5.59        8.50      3.99 o 
  -7   4   7        3.62        2.74      3.24 o 
  -6   4   7        0.20       -0.65      2.76 o 
  -5   4   7       10.14        9.72      2.72 o 
  -4   4   7      122.76      118.23      7.34 o 
  -3   4   7        0.35        0.28      2.45 o 
  -2   4   7        2.48        2.67      2.91 o 
  -1   4   7        0.56        2.45      4.34 o 
   0   4   7       58.24       61.13      7.32 o 
   1   4   7       66.35       70.03      8.29 o 
   2   4   7       42.73       47.17      5.39 o 
   3   4   7      861.41      918.72     24.02 o 
   4   4   7      166.43      172.49     24.59 o 
   5   4   7        8.12        9.29      4.36 o 
   6   4   7        0.70       -3.58      3.82 o 
   7   4   7       33.72       38.93      7.38 o 
   8   4   7        0.49        1.10      4.58 o 
  -8   5   7        2.66        2.85      3.50 o 
  -7   5   7        0.38       -1.69      3.04 o 
  -6   5   7        1.02       -1.00      2.79 o 
  -5   5   7        1.67        0.74      2.32 o 
  -4   5   7        7.90        5.94      2.65 o 
  -3   5   7       16.37       13.47      2.96 o 
  -2   5   7        0.28       -0.55      3.86 o 
  -1   5   7        0.24       -1.90      3.38 o 
   0   5   7       33.75       38.41     15.35 o 
   1   5   7       45.02       39.32      6.62 o 
   2   5   7      391.04      408.55     34.33 o 
   3   5   7      506.61      562.03     15.89 o 
   4   5   7       10.24       10.13      4.05 o 
   5   5   7       12.94       13.86      5.74 o 
   6   5   7       25.79       21.41      5.37 o 
   7   5   7        1.21        0.89      6.28 o 
   8   5   7        1.15        2.39      4.30 o 
  -7   6   7        2.36        6.21      3.55 o 
  -6   6   7        0.00       -1.09      2.35 o 
  -5   6   7       27.52       26.48      3.42 o 
  -4   6   7       54.47       52.76     10.19 o 
  -3   6   7        0.53        0.48      3.44 o 
  -2   6   7       12.36        5.13      4.94 o 
  -1   6   7       46.15       52.53      9.93 o 
   0   6   7       19.52       22.95      6.25 o 
   1   6   7       12.82       12.55      5.48 o 
   2   6   7       39.75       38.28      5.41 o 
   3   6   7      137.80      152.51      9.94 o 
   4   6   7        2.13        4.84      3.92 o 
   5   6   7       36.10       38.17      4.57 o 
   6   6   7        9.53        8.20      3.24 o 
   7   6   7       15.32       12.56      4.31 o 
  -7   7   7        7.78        9.64      3.81 o 
  -6   7   7        0.11        0.08      2.61 o 
  -5   7   7        7.94        8.06      4.28 o 
  -4   7   7       57.67       59.79      7.33 o 
  -3   7   7        0.57       -2.05      3.36 o 
  -2   7   7       24.09       19.91      5.37 o 
  -1   7   7        4.73        2.07      4.70 o 
   0   7   7       22.73       18.67      5.68 o 
   1   7   7       48.34       46.12      7.67 o 
   2   7   7        0.45       -0.64      3.91 o 
   3   7   7       20.73       20.24      5.39 o 
   4   7   7       67.67       73.39      7.94 o 
   5   7   7        1.00        3.36      4.26 o 
   6   7   7        2.50        3.41      4.16 o 
   7   7   7       11.61       14.91      4.29 o 
  -6   8   7        8.39       10.40      4.25 o 
  -5   8   7        1.98        2.22      4.84 o 
  -4   8   7        0.23       -1.49      3.92 o 
  -3   8   7       12.09       13.78      4.72 o 
  -2   8   7        6.75        6.57      4.96 o 
  -1   8   7       35.17       37.90      6.63 o 
   0   8   7        0.00       -0.33      4.35 o 
   1   8   7        2.52       -1.34      4.66 o 
   2   8   7        1.20        0.44      3.76 o 
   3   8   7        8.34       13.51      5.19 o 
   4   8   7        0.54        2.73      4.49 o 
   5   8   7        0.11        3.98      4.69 o 
   6   8   7        0.01        3.08      5.02 o 
  -4   9   7       14.07        9.27      4.10 o 
  -3   9   7        6.25        6.82      4.62 o 
  -2   9   7        6.63        9.32      5.18 o 
  -1   9   7       15.27       14.14      4.84 o 
   0   9   7        8.61        5.65      5.12 o 
   1   9   7        0.11       -2.26      5.44 o 
   2   9   7        0.02       -0.06      6.64 o 
   3   9   7        2.53        6.38      4.72 o 
   4   9   7        1.31        1.44      5.02 o 
  -2  10   7        0.54       -2.49      4.29 o 
  -1  10   7        0.16        1.23      4.92 o 
   0  10   7       33.98       39.76      7.12 o 
   1  10   7       19.43       21.31      6.98 o 
   2  10   7        3.69        1.15      5.04 o 
  -8   0   8      110.59       83.18     12.92 o 
  -7   0   8        7.83        4.00      5.28 o 
  -6   0   8       19.16        9.93      6.51 o 
  -5   0   8        6.11        4.00      5.22 o 
  -4   0   8        0.80       -2.38      4.12 o 
  -3   0   8        7.73        4.06      3.45 o 
  -2   0   8       24.06       15.20      4.13 o 
  -1   0   8       18.97       15.02      7.09 o 
   0   0   8       74.65       84.71     12.20 o 
   1   0   8       18.17       16.50      7.86 o 
   2   0   8        0.36       -7.15      4.90 o 
   3   0   8       69.78       69.52     11.30 o 
   4   0   8       67.63       70.87     11.55 o 
   5   0   8      379.50      323.82     23.34 o 
   6   0   8        5.54        0.52      6.83 o 
   7   0   8       58.55       49.93     10.58 o 
   8   0   8       48.68       49.92     11.16 o 
  -8   1   8        6.58        3.07      4.42 o 
  -7   1   8        0.26        1.96      4.01 o 
  -6   1   8        1.47        2.87      3.64 o 
  -5   1   8       16.39       13.69      3.76 o 
  -4   1   8        2.97        2.07      2.80 o 
  -3   1   8        0.34       -0.28      2.55 o 
  -2   1   8      208.37      200.17     16.35 o 
  -1   1   8      310.65      325.03     40.98 o 
   0   1   8        1.71        0.06      3.08 o 
   1   1   8      148.61      133.46     12.42 o 
   2   1   8       25.35       23.69      5.95 o 
   3   1   8       15.56       16.00      4.87 o 
   4   1   8       86.96       87.97      8.92 o 
   5   1   8      130.74      151.91     11.65 o 
   6   1   8       31.85       24.00      8.09 o 
   7   1   8        1.35        3.29      4.39 o 
   8   1   8        7.59        3.29      4.77 o 
  -8   2   8       39.43       33.76      7.64 o 
  -7   2   8        9.68        8.30      4.36 o 
  -6   2   8        6.72        8.67      3.61 o 
  -5   2   8        1.23        0.28      2.78 o 
  -4   2   8        8.57        8.18      3.25 o 
  -3   2   8        1.57       -0.21      2.75 o 
  -2   2   8        0.34        0.76      3.01 o 
  -1   2   8        0.46        0.92      2.88 o 
   0   2   8       18.39       17.09      3.29 o 
   1   2   8       23.36       18.09      5.07 o 
   2   2   8      104.59      111.41      9.39 o 
   3   2   8        3.38       -1.85      4.07 o 
   4   2   8       19.68       17.94      5.45 o 
   5   2   8      103.48       90.11      8.92 o 
   6   2   8        0.05       -1.71      3.82 o 
   7   2   8        7.06        3.56      4.06 o 
   8   2   8        1.71        3.56      5.23 o 
  -8   3   8        1.67        0.70      3.98 o 
  -7   3   8       18.53       14.88      5.36 o 
  -6   3   8       11.00        4.56      3.36 o 
  -5   3   8        1.44        2.07      2.90 o 
  -4   3   8        8.59        6.86      3.10 o 
  -3   3   8       30.87       32.43      4.39 o 
  -2   3   8        0.12       -0.80      2.79 o 
  -1   3   8       87.22      106.24     18.34 o 
   0   3   8       42.92       45.76      7.03 o 
   1   3   8       27.79       30.46      6.95 o 
   2   3   8      285.46      309.90     14.79 o 
   3   3   8      188.08      212.11     12.94 o 
   4   3   8       55.98       51.19      9.97 o 
   5   3   8       73.44       73.70      8.09 o 
   6   3   8        0.60        0.75      4.15 o 
   7   3   8       19.80       20.53      5.98 o 
   8   3   8        2.62        3.24      4.49 o 
  -7   4   8       19.77       16.41      4.13 o 
  -6   4   8       28.40       29.90      4.77 o 
  -5   4   8        0.64       -0.97      2.68 o 
  -4   4   8        5.76        6.45      2.67 o 
  -3   4   8        0.21        0.33      3.01 o 
  -2   4   8       44.74       62.95     12.61 o 
  -1   4   8        8.30        8.94      5.06 o 
   0   4   8        1.10       -2.40      3.89 o 
   1   4   8      273.40      296.93     47.29 o 
   2   4   8        1.94        1.74      5.23 o 
   3   4   8      131.20      125.41      9.67 o 
   4   4   8       88.41       75.86      7.85 o 
   5   4   8        2.11       -0.06      3.79 o 
   6   4   8       30.55       29.34      6.42 o 
   7   4   8       25.50       25.41      5.90 o 
  -7   5   8        2.01        2.79      3.68 o 
  -6   5   8        0.00       -0.95      2.97 o 
  -5   5   8       39.57       38.19      5.63 o 
  -4   5   8        9.60       10.25      4.55 o 
  -3   5   8       75.90       80.80     22.17 o 
  -2   5   8        4.69        9.83      5.09 o 
  -1   5   8       21.50       17.10      5.68 o 
   0   5   8        3.33        2.08      5.05 o 
   1   5   8      193.45      219.80     28.32 o 
   2   5   8        0.28        1.50      5.63 o 
   3   5   8      473.05      562.69     24.66 o 
   4   5   8       26.96       19.41      6.66 o 
   5   5   8        8.63        6.43      4.99 o 
   6   5   8        0.00        5.56      4.06 o 
   7   5   8       10.93       27.63      8.64 o 
  -6   6   8        1.81        0.18      3.33 o 
  -5   6   8       23.37       20.51      5.35 o 
  -4   6   8        1.02        2.12      4.70 o 
  -3   6   8        4.37        4.26      4.71 o 
  -2   6   8       25.22       18.47      6.29 o 
  -1   6   8        0.25       -1.56      5.22 o 
   0   6   8        5.08        4.17      5.74 o 
   1   6   8       44.38       49.49     13.03 o 
   2   6   8       90.89       95.73     14.43 o 
   3   6   8       51.79       49.23      8.39 o 
   4   6   8        0.32       -0.48      5.33 o 
   5   6   8        5.32        5.50      5.43 o 
   6   6   8       11.63       17.28      6.26 o 
  -5   7   8       10.23       10.40      4.35 o 
  -4   7   8       10.63       14.25      5.73 o 
  -3   7   8        4.75        7.57      5.42 o 
  -2   7   8        8.17        1.92      4.59 o 
  -1   7   8        1.57        0.18      4.96 o 
   0   7   8       14.05        7.77      8.44 o 
   1   7   8      151.44      142.05     37.14 o 
   2   7   8       43.16       32.64      8.96 o 
   3   7   8        6.24        4.99      6.11 o 
   4   7   8       11.93        9.40     10.18 o 
   5   7   8        4.72       11.22      6.31 o 
  -4   8   8        0.01        0.84      4.25 o 
  -3   8   8        2.14        5.49      5.44 o 
  -2   8   8        0.20       -0.61      4.30 o 
  -1   8   8       18.97       21.16      9.31 o 
   0   8   8       20.97       30.38      7.39 o 
   1   8   8        0.02        3.30      5.20 o 
   2   8   8        1.73        1.19      5.78 o 
   3   8   8        3.11        1.55      8.22 o 
   4   8   8        0.00       -0.38      5.01 o 
  -2   9   8        6.54        4.16      5.99 o 
  -1   9   8       11.60       15.35      6.09 o 
   0   9   8        2.82       -0.57      5.80 o 
   1   9   8        0.41        2.06      6.40 o 
   2   9   8        1.57        1.44      5.39 o 
  -7   1   9        0.88        1.67      4.11 o 
  -6   1   9        1.69        2.06      3.61 o 
  -5   1   9        0.17       -0.48      3.49 o 
  -4   1   9       10.21        8.80      3.91 o 
  -3   1   9       26.58       18.17      3.89 o 
  -2   1   9        1.15        2.02      2.74 o 
  -1   1   9       27.15       22.13      4.41 o 
   0   1   9       64.89       61.14      7.09 o 
   1   1   9       37.65       32.32      6.38 o 
   2   1   9        2.05        2.25      5.41 o 
   3   1   9       92.05       90.21      9.26 o 
   4   1   9       37.74       42.75      7.00 o 
   5   1   9       38.06       32.97      6.90 o 
   6   1   9        1.03       -1.20      4.94 o 
   7   1   9        2.81        0.78      4.70 o 
  -7   2   9        5.94        3.46      4.51 o 
  -6   2   9       10.42        7.64      4.35 o 
  -5   2   9        2.34       -0.96      3.15 o 
  -4   2   9        6.32        3.11      3.01 o 
  -3   2   9        7.56        5.92      3.00 o 
  -2   2   9        0.26        2.04      3.87 o 
  -1   2   9       68.77       69.91     12.75 o 
   0   2   9       89.99      108.51     16.50 o 
   1   2   9      114.09      116.68     16.73 o 
   2   2   9      182.52      198.69     15.56 o 
   3   2   9       17.65       14.95      6.83 o 
   4   2   9       13.92       14.02      8.99 o 
   5   2   9        0.95        2.56      4.65 o 
   6   2   9        2.27        2.39      4.65 o 
   7   2   9        8.22        8.97      5.06 o 
  -6   3   9        5.46        5.55      3.68 o 
  -5   3   9        0.35        0.51      2.81 o 
  -4   3   9       12.50        9.28      3.33 o 
  -3   3   9        4.13        5.76      3.72 o 
  -2   3   9       20.96       33.44      6.69 o 
  -1   3   9        0.11        4.61      5.21 o 
   0   3   9       45.09       71.85     17.51 o 
   1   3   9        3.32       -0.57      5.28 o 
   2   3   9       76.73       84.30     14.65 o 
   3   3   9       49.25       41.73      6.81 o 
   4   3   9        5.47        5.52      4.50 o 
   5   3   9        0.29        2.30      4.39 o 
   6   3   9        0.01       -0.65      4.23 o 
  -6   4   9       19.56       14.78      4.09 o 
  -5   4   9        2.48        4.14      3.31 o 
  -4   4   9        4.17       -0.30      3.70 o 
  -3   4   9        0.20       -1.48      6.25 o 
  -2   4   9        0.55       -0.70      4.78 o 
  -1   4   9       35.91       42.62      7.84 o 
   0   4   9       27.64       22.86      6.38 o 
   1   4   9      314.39      365.69     40.46 o 
   2   4   9       62.08       62.66     10.04 o 
   3   4   9        2.38        1.52      5.99 o 
   4   4   9        0.03       -0.26      8.57 o 
   5   4   9       15.20       12.55      4.86 o 
   6   4   9        0.75        2.80      4.25 o 
  -5   5   9        4.92        3.87      4.34 o 
  -4   5   9        0.46       -0.26      7.15 o 
  -3   5   9        0.14        1.47      4.71 o 
  -2   5   9       16.32       18.24      6.47 o 
  -1   5   9       56.30       63.41     13.52 o 
   0   5   9      273.13      292.60     43.30 o 
   1   5   9      206.38      251.13     35.15 o 
   2   5   9        8.44       11.21      6.81 o 
   3   5   9       40.31       41.80      8.23 o 
   4   5   9        4.22        3.60      6.22 o 
   5   5   9       12.11       10.71      5.69 o 
  -5   6   9        0.00        5.68      4.55 o 
  -4   6   9        0.47       -0.77      7.47 o 
  -3   6   9       12.31       15.90      5.63 o 
  -2   6   9        0.80        0.67      5.00 o 
  -1   6   9        1.70       -5.04      5.21 o 
   0   6   9        6.71        9.25      6.07 o 
   1   6   9       12.62        9.16      5.91 o 
   2   6   9        0.33        6.41      5.65 o 
   3   6   9        4.21        4.94      7.43 o 
   4   6   9        0.08        2.12      6.66 o 
  -3   7   9        2.23        6.85      5.57 o 
  -2   7   9        3.11        0.10      7.35 o 
  -1   7   9        0.16       -0.15      5.45 o 
   0   7   9        0.95        5.15      5.89 o 
   1   7   9       65.83       89.71     10.84 o 
   2   7   9       54.76       68.01     10.45 o 
   3   7   9        4.50        6.92      5.78 o 
  -1   8   9        2.17        1.26      5.51 o 
   0   8   9        0.80        4.38      6.99 o 
  -5   0  10       17.68       13.28      6.90 o 
  -4   0  10        5.38        3.67      5.74 o 
  -3   0  10        0.43       -0.64      4.70 o 
  -2   0  10       47.94       35.09      7.48 o 
  -1   0  10        0.86       -0.06      4.70 o 
   0   0  10       67.50       64.47     13.42 o 
   1   0  10       22.00       17.15      6.90 o 
   2   0  10        5.47        8.89      7.22 o 
   3   0  10      106.97       70.98     12.92 o 
   4   0  10       22.71       29.85      9.54 o 
   5   0  10        1.35       -0.26      7.60 o 
  -5   1  10        0.03       -0.58      3.92 o 
  -4   1  10       39.44       31.88      9.54 o 
  -3   1  10       68.03       46.55      6.27 o 
  -2   1  10        2.24       -0.07      3.24 o 
  -1   1  10       63.19       50.84     12.13 o 
   0   1  10        2.34        4.95      6.65 o 
   1   1  10       68.03      167.65     20.84 o 
   2   1  10       92.07       73.34     16.08 o 
   3   1  10       11.31       13.71      5.71 o 
   4   1  10       54.20       57.00      7.98 o 
   5   1  10        6.00       11.51      5.83 o 
  -5   2  10        1.37        0.95      3.49 o 
  -4   2  10        0.03        0.06      3.36 o 
  -3   2  10        0.25        0.45      2.91 o 
  -2   2  10       13.88        6.88      7.93 o 
  -1   2  10        6.13        9.02      9.09 o 
   0   2  10       38.46       39.22      8.58 o 
   1   2  10        0.81       -0.91      6.30 o 
   2   2  10        5.34       -4.00      8.06 o 
   3   2  10       29.61       12.06      7.41 o 
   4   2  10        0.40       -1.82      4.34 o 
   5   2  10        8.15       12.12      5.37 o 
  -5   3  10       12.36       12.92      5.28 o 
  -4   3  10        1.81       -0.15      3.59 o 
  -3   3  10       57.25       38.10      6.28 o 
  -2   3  10       62.47       57.94     11.87 o 
  -1   3  10       22.49       21.35      7.31 o 
   0   3  10       13.83       17.41      7.09 o 
   1   3  10        0.82        4.28      6.57 o 
   2   3  10       18.80       17.41      7.50 o 
   3   3  10        1.37       -9.99     11.73 o 
   4   3  10        8.30        9.28      8.12 o 
   5   3  10        0.02        0.91      4.56 o 
  -4   4  10        7.11        8.01      4.14 o 
  -3   4  10        2.47        3.67      8.12 o 
  -2   4  10        3.74        2.45      7.99 o 
  -1   4  10       36.64       49.06      9.02 o 
   0   4  10       44.24       55.95      9.55 o 
   1   4  10       46.68       55.43      9.97 o 
   2   4  10        2.56        4.39      6.46 o 
   3   4  10        3.33        2.39      6.14 o 
   4   4  10        0.21        3.79      5.17 o 
  -3   5  10        0.52       -1.10      6.77 o 
  -2   5  10        0.05        5.22      5.94 o 
  -1   5  10       26.67       34.98      8.12 o 
   0   5  10        9.67       14.39      7.07 o 
   1   5  10      108.39      124.34     13.27 o 
   2   5  10       19.26       16.54      7.93 o 
   3   5  10        0.63        9.20      7.57 o 
  -1   6  10       14.94       19.28      6.96 o 
   0   6  10       47.07       59.55     19.38 o 
   1   6  10       19.93       25.14     11.80 o 
  -2   1  11        7.10        5.48      5.09 o 
  -1   1  11        3.88        1.42      4.38 o 
   0   1  11       14.20       25.20     11.34 o 
   1   1  11        8.82       13.83      8.45 o 
   2   1  11        1.53        2.96      6.25 o 
  -2   2  11        2.43        3.93      4.38 o 
  -1   2  11       69.28       66.07     14.52 o 
   0   2  11       17.76       16.57     11.80 o 
   1   2  11        0.45        8.02      7.56 o 
   2   2  11       22.53       31.33     12.51 o 
  -1   3  11        6.19        7.41      9.54 o 
   0   3  11        1.89       28.33     28.51 o 
                                                 
